# Supplementary material for: rac-2-Amino­pyridinium cis-2-carb­oxy­cyclo­hexane-1-carboxyl­ate
Source: Acta Crystallogr Sect E Struct Rep Online. 2011 Jul 2;67(Pt 8):o1900. doi: 10.1107/S1600536811025256 (PMC3212294; doi:10.1107/S1600536811025256)
Supplement: Supplementary file 1 [file e-67-o1900-sup1.cif]

##############################################################################
#                                                                            #
# This CIF contains the data in a paper accepted for publication in          #
# Acta Crystallographica Section E. It conforms to the requirements of       #
# Notes for Authors for Acta Crystallographica Section E, and has been       #
# peer reviewed under the auspices of the IUCr Commission on Journals.       #
#                                                                            #
# Full details of the Crystallographic Information File format               #
# are given in the paper "The Crystallographic Information File (CIF):       #
# a New Standard Archive File for Crystallography" by S. R. Hall, F. H.      #
# Allen and I. D. Brown [Acta Cryst. (1991), A47, 655-685].                  #
#                                                                            #
# The current version of the core CIF dictionary is obtainable from          #
# ftp://ftp.iucr.org/pub/cif_core.dic.                                       #
#                                                                            #
# Software is freely available for graphical display of the structure(s)     #
# in this CIF. For information consult the CIF software page                 #
# http://www.iucr.org/resources/cif/software.                                #
#                                                                            #
# This file may be used for bona fide research purposes within the           #
# scientific community so long as proper attribution is given to the journal # 
# article from which it was obtained.                                        #
#                                                                            #
##############################################################################
data_global
_audit_creation_method     ' SHELXL97 (Sheldrick, 2008)'
_journal_date_recd_electronic     2011-06-24
_journal_date_accepted     2011-06-27
_journal_name_full     'Acta Crystallographica, Section E'
_journal_year     2011
_journal_volume     67
_journal_issue      8
_journal_page_first     o1900
_journal_page_last     o1900
_journal_paper_category     QO
_journal_coeditor_code     WN2440
_publ_contact_author_name     'Dr Graham Smith'
_publ_contact_author_address
;
    Faculty of Science and Technology
    Queensland University of Technology
    GPO Box 2434, Brisbane, Qld 4001, Australia
;
_publ_contact_author_email     ' g.smith@qut.edu.au '
_publ_contact_author_fax     ' 61 7 3138 1804 '
_publ_contact_author_phone     ' 61 7 3300 2667 '
_publ_section_title
;
<i>rac</i>-2-Aminopyridinium <i>cis</i>-2-carboxycyclohexane-1-carboxylate
;
loop_
    _publ_author_name
    _publ_author_address
    'Graham Smith'
;
  Faculty of Science and Technology
  Queensland University of Technology
  GPO Box 2434, Brisbane, Queensland 4001, Australia
;
    ' Urs D. Wermuth '
;
  Faculty of Science and Technology
  Queensland University of Technology
  GPO Box 2434, Brisbane, Queensland 4001, Australia
;
data_I
_audit_creation_method     SHELXL97
_chemical_name_systematic
;
<i>rac</i>-2-Aminopyridinium <i>cis</i>-2-carboxycyclohexane-1-carboxylate
;
_chemical_name_common     ?
_chemical_formula_moiety     'C5 H7 N2 +, C8 H11 O4 -'
_chemical_formula_sum     'C13 H18 N2 O4'
_chemical_formula_weight     266.29
_chemical_melting_point     396
_symmetry_cell_setting     monoclinic
_symmetry_space_group_name_H-M     'P 21/c'
_symmetry_space_group_name_Hall     '-P 2ybc'
loop_
    _symmetry_equiv_pos_as_xyz
    'x, y, z'
    '-x, y+1/2, -z+1/2'
    '-x, -y, -z'
    'x, -y+1/2, z+1/2'
_cell_length_a     12.4709(5)
_cell_length_b     10.4191(5)
_cell_length_c     10.6451(5)
_cell_angle_alpha     90.00
_cell_angle_beta     101.250(4)
_cell_angle_gamma     90.00
_cell_volume     1356.60(11)
_cell_formula_units_Z     4
_cell_measurement_reflns_used     4347
_cell_measurement_theta_min     3.40
_cell_measurement_theta_max     28.68
_cell_measurement_temperature     200(2)
_exptl_crystal_description     'block'
_exptl_crystal_colour     'colourless'
_exptl_crystal_size_max     0.35
_exptl_crystal_size_mid     0.32
_exptl_crystal_size_min     0.20
_exptl_crystal_density_diffrn     1.304
_exptl_crystal_density_meas     ?
_exptl_crystal_density_method     'not measured'
_exptl_crystal_F_000     568
_exptl_absorpt_coefficient_mu     0.097
_exptl_absorpt_correction_type     multi-scan
_exptl_absorpt_process_details     '(CrysAlis PRO; Oxford Diffraction, 2010)'
_exptl_absorpt_correction_T_min     0.90
_exptl_absorpt_correction_T_max     0.98
_exptl_special_details
;
;
_diffrn_ambient_temperature     200(2)
_diffrn_radiation_type     MoK\a
_diffrn_radiation_wavelength     0.71073
_diffrn_radiation_source     'Enhance (Mo) X-ray source'
_diffrn_radiation_monochromator     graphite
_diffrn_measurement_device_type     'Oxford Diffraction Gemini-S CCD-detector'
_diffrn_measurement_method     \w
_diffrn_detector_area_resol_mean     16.077
_diffrn_reflns_number     9200
_diffrn_reflns_av_R_equivalents     0.0223
_diffrn_reflns_av_sigmaI/netI     0.0274
_diffrn_reflns_theta_min     3.42
_diffrn_reflns_theta_max     26.00
_diffrn_reflns_theta_full     26.00
_diffrn_measured_fraction_theta_max     0.998
_diffrn_measured_fraction_theta_full     0.998
_diffrn_reflns_limit_h_min     -15
_diffrn_reflns_limit_h_max     15
_diffrn_reflns_limit_k_min     -12
_diffrn_reflns_limit_k_max     12
_diffrn_reflns_limit_l_min     -13
_diffrn_reflns_limit_l_max     13
_diffrn_standards_number     0
_diffrn_standards_interval_count     .
_diffrn_standards_interval_time     .
_diffrn_standards_decay_%     ?
_refine_special_details
;
Refinement of <i>F</i>^2^ against ALL reflections. The weighted <i>R</i>-factor
<i>wR</i> and goodness of fit <i>S</i> are based on <i>F</i>^2^, conventional
<i>R</i>-factors <i>R</i> are based on <i>F</i>, with <i>F</i> set to zero for
negative <i>F</i>^2^. The threshold expression of <i>F</i>^2^ >
\s(<i>F</i>^2^) is used only for calculating <i>R</i>-factors(gt) <i>etc</i>.
and is not relevant to the choice of reflections for refinement.
<i>R</i>-factors based on <i>F</i>^2^ are statistically about twice as large
as those based on <i>F</i>, and <i>R</i>- factors based on ALL data will be
even larger.
;
_reflns_number_total     2658
_reflns_number_gt     1947
_reflns_threshold_expression     I>2\s(I)
_refine_ls_structure_factor_coef     Fsqd
_refine_ls_matrix_type     full
_refine_ls_R_factor_all     0.0508
_refine_ls_R_factor_gt     0.0328
_refine_ls_wR_factor_gt     0.0773
_refine_ls_wR_factor_ref     0.0811
_refine_ls_goodness_of_fit_ref     0.986
_refine_ls_restrained_S_all     0.986
_refine_ls_number_reflns     2658
_refine_ls_number_parameters     188
_refine_ls_number_restraints     0
_refine_ls_hydrogen_treatment     mixed
_refine_ls_weighting_scheme     calc
_refine_ls_weighting_details
                 'calc w=1/[\s^2^(Fo^2^)+(0.0472P)^2^] where P=(Fo^2^+2Fc^2^)/3'
_atom_sites_solution_hydrogens     geom
_atom_sites_solution_primary     direct
_atom_sites_solution_secondary     difmap
_refine_ls_shift/su_max     0.001
_refine_ls_shift/su_mean     0.000
_refine_diff_density_max     0.155
_refine_diff_density_min     -0.149
_refine_ls_extinction_method     none
_refine_ls_extinction_coef     ?
loop_
    _atom_type_symbol
    _atom_type_description
    _atom_type_scat_dispersion_real
    _atom_type_scat_dispersion_imag
    _atom_type_scat_source
    'C' 'C' 0.0033 0.0016
                         'International Tables Vol C Tables 4.2.6.8 and 6.1.1.4'
    'H' 'H' 0.0000 0.0000
                         'International Tables Vol C Tables 4.2.6.8 and 6.1.1.4'
    'N' 'N' 0.0061 0.0033
                         'International Tables Vol C Tables 4.2.6.8 and 6.1.1.4'
    'O' 'O' 0.0106 0.0060
                         'International Tables Vol C Tables 4.2.6.8 and 6.1.1.4'
_computing_data_collection     'CrysAlis PRO (Oxford Diffraction, 2010)'
_computing_cell_refinement     'CrysAlis PRO (Oxford Diffraction, 2010)'
_computing_data_reduction     'CrysAlis PRO (Oxford Diffraction, 2010)'
_computing_structure_solution     'SIR92 (Altomare <i>et al.</i>, 1994)'
_computing_structure_refinement
                      'SHELXL97 (Sheldrick, 2008) within WinGX (Farrugia, 1999)'
_computing_molecular_graphics     'PLATON (Spek, 2009)'
_computing_publication_material     'PLATON (Spek, 2009)'
loop_
    _atom_site_type_symbol
    _atom_site_label
    _atom_site_fract_x
    _atom_site_fract_y
    _atom_site_fract_z
    _atom_site_U_iso_or_equiv
    _atom_site_thermal_displace_type
    _atom_site_calc_flag
    _atom_site_refinement_flags
    _atom_site_occupancy
    O O11 0.29045(7) 0.58197(9) 0.65073(8) 0.0412(3) Uani . . 1.000
    O O12 0.34131(6) 0.57102(9) 0.86187(8) 0.0405(3) Uani . . 1.000
    O O21 0.18216(7) 0.77924(9) 0.96839(9) 0.0411(3) Uani . . 1.000
    O O22 0.23826(8) 0.62543(10) 1.11054(8) 0.0494(3) Uani . . 1.000
    C C1 0.14901(9) 0.59059(12) 0.77138(11) 0.0310(4) Uani . . 1.000
    C C2 0.12817(9) 0.56727(12) 0.90706(12) 0.0327(4) Uani . . 1.000
    C C3 0.14384(10) 0.42684(13) 0.94720(14) 0.0426(4) Uani . . 1.000
    C C4 0.07163(11) 0.34055(14) 0.85100(16) 0.0529(5) Uani . . 1.000
    C C5 0.09356(11) 0.36091(14) 0.71709(16) 0.0521(5) Uani . . 1.000
    C C6 0.07708(10) 0.50055(13) 0.67677(13) 0.0422(4) Uani . . 1.000
    C C11 0.26966(10) 0.57955(11) 0.76400(12) 0.0308(4) Uani . . 1.000
    C C21 0.19003(9) 0.65774(13) 1.00503(12) 0.0341(4) Uani . . 1.000
    N N1A 0.49126(9) 0.62635(11) 0.62208(11) 0.0387(4) Uani . . 1.000
    N N21A 0.55457(11) 0.50551(13) 0.80144(12) 0.0474(5) Uani . . 1.000
    C C2A 0.57435(10) 0.56346(12) 0.69688(13) 0.0356(4) Uani . . 1.000
    C C3A 0.67632(10) 0.56253(13) 0.65925(13) 0.0410(4) Uani . . 1.000
    C C4A 0.68805(11) 0.62558(14) 0.55114(14) 0.0467(5) Uani . . 1.000
    C C5A 0.60091(12) 0.69282(14) 0.47783(14) 0.0509(5) Uani . . 1.000
    C C6A 0.50392(12) 0.69068(14) 0.51527(14) 0.0473(5) Uani . . 1.000
    H H1 0.12600 0.67860 0.74740 0.0370 Uiso calc R 1.000
    H H2 0.05060 0.58600 0.90310 0.0390 Uiso calc R 1.000
    H H21 0.2185(15) 0.8363(19) 1.0383(18) 0.089(6) Uiso . . 1.000
    H H31 0.21980 0.40290 0.95300 0.0510 Uiso calc R 1.000
    H H32 0.12570 0.41550 1.03110 0.0510 Uiso calc R 1.000
    H H41 0.08540 0.25150 0.87570 0.0640 Uiso calc R 1.000
    H H42 -0.00460 0.35890 0.85140 0.0640 Uiso calc R 1.000
    H H51 0.04460 0.30730 0.65710 0.0630 Uiso calc R 1.000
    H H52 0.16800 0.33550 0.71500 0.0630 Uiso calc R 1.000
    H H61 0.00090 0.52350 0.67120 0.0510 Uiso calc R 1.000
    H H62 0.09440 0.51130 0.59240 0.0510 Uiso calc R 1.000
    H H1A 0.4183(12) 0.6177(14) 0.6427(14) 0.055(4) Uiso . . 1.000
    H H3A 0.73520 0.51910 0.70800 0.0490 Uiso calc R 1.000
    H H4A 0.75520 0.62400 0.52550 0.0560 Uiso calc R 1.000
    H H5A 0.60970 0.73790 0.40510 0.0610 Uiso calc R 1.000
    H H6A 0.44470 0.73400 0.46710 0.0570 Uiso calc R 1.000
    H H21A 0.4889(14) 0.5126(15) 0.8261(15) 0.060(5) Uiso . . 1.000
    H H22A 0.6077(13) 0.4646(15) 0.8509(15) 0.054(4) Uiso . . 1.000
loop_
    _atom_site_aniso_label
    _atom_site_aniso_U_11
    _atom_site_aniso_U_22
    _atom_site_aniso_U_33
    _atom_site_aniso_U_12
    _atom_site_aniso_U_13
    _atom_site_aniso_U_23
    O11 0.0347(5) 0.0558(6) 0.0334(5) 0.0086(4) 0.0076(4) 0.0050(5)
    O12 0.0271(4) 0.0577(6) 0.0347(5) 0.0022(4) 0.0011(4) 0.0019(4)
    O21 0.0456(5) 0.0376(5) 0.0356(5) 0.0017(4) -0.0031(4) -0.0025(4)
    O22 0.0553(6) 0.0572(7) 0.0314(5) 0.0134(5) -0.0024(4) 0.0036(5)
    C1 0.0273(6) 0.0309(7) 0.0323(7) 0.0041(5) -0.0002(5) 0.0005(5)
    C2 0.0222(6) 0.0373(7) 0.0380(7) 0.0045(5) 0.0044(5) 0.0027(6)
    C3 0.0362(7) 0.0406(8) 0.0515(8) 0.0003(6) 0.0101(6) 0.0107(7)
    C4 0.0414(8) 0.0384(8) 0.0781(11) -0.0057(7) 0.0094(7) 0.0034(8)
    C5 0.0402(8) 0.0424(9) 0.0703(10) -0.0070(6) 0.0023(7) -0.0179(8)
    C6 0.0309(6) 0.0505(9) 0.0418(8) -0.0017(6) -0.0009(6) -0.0083(7)
    C11 0.0307(6) 0.0280(7) 0.0327(7) 0.0026(5) 0.0034(5) 0.0007(5)
    C21 0.0262(6) 0.0429(8) 0.0332(7) 0.0082(5) 0.0061(5) 0.0022(6)
    N1A 0.0327(6) 0.0385(6) 0.0435(7) 0.0042(5) 0.0040(5) 0.0024(5)
    N21A 0.0344(7) 0.0615(9) 0.0462(8) 0.0105(6) 0.0073(6) 0.0133(6)
    C2A 0.0319(6) 0.0336(7) 0.0392(7) 0.0008(5) 0.0018(6) -0.0030(6)
    C3A 0.0311(7) 0.0437(8) 0.0468(8) 0.0005(6) 0.0039(6) -0.0004(7)
    C4A 0.0391(8) 0.0464(9) 0.0558(9) -0.0082(6) 0.0121(7) -0.0023(7)
    C5A 0.0539(9) 0.0479(9) 0.0511(9) -0.0059(7) 0.0109(7) 0.0115(7)
    C6A 0.0473(8) 0.0414(8) 0.0498(9) 0.0045(7) 0.0009(7) 0.0083(7)
_geom_special_details
;
Bond distances, angles <i>etc</i>. have been calculated using the rounded
fractional coordinates. All su's are estimated from the variances of the
(full) variance-covariance matrix. The cell e.s.d.'s are taken into account in
the estimation of distances, angles and torsion angles
;
loop_
    _geom_bond_atom_site_label_1
    _geom_bond_atom_site_label_2
    _geom_bond_site_symmetry_1
    _geom_bond_site_symmetry_2
    _geom_bond_distance
    _geom_bond_publ_flag
    O11 C11 . . 1.2821(15) no
    O12 C11 . . 1.2363(15) no
    O21 C21 . . 1.3226(16) no
    O22 C21 . . 1.2137(15) no
    O21 H21 . . 0.991(19) no
    N1A C6A . . 1.3554(19) no
    N1A C2A . . 1.3473(17) no
    N21A C2A . . 1.3310(19) no
    N1A H1A . . 0.981(15) no
    N21A H21A . . 0.911(18) no
    N21A H22A . . 0.873(16) no
    C1 C2 . . 1.5359(17) no
    C1 C11 . . 1.5262(17) no
    C1 C6 . . 1.5319(18) no
    C2 C3 . . 1.5261(19) no
    C2 C21 . . 1.5025(18) no
    C3 C4 . . 1.519(2) no
    C4 C5 . . 1.518(2) no
    C5 C6 . . 1.520(2) no
    C1 H1 . . 0.9800 no
    C2 H2 . . 0.9800 no
    C3 H32 . . 0.9700 no
    C3 H31 . . 0.9700 no
    C4 H42 . . 0.9700 no
    C4 H41 . . 0.9700 no
    C5 H51 . . 0.9700 no
    C5 H52 . . 0.9700 no
    C6 H61 . . 0.9700 no
    C6 H62 . . 0.9700 no
    C2A C3A . . 1.4059(18) no
    C3A C4A . . 1.358(2) no
    C4A C5A . . 1.396(2) no
    C5A C6A . . 1.346(2) no
    C3A H3A . . 0.9300 no
    C4A H4A . . 0.9300 no
    C5A H5A . . 0.9300 no
    C6A H6A . . 0.9300 no
loop_
    _geom_contact_atom_site_label_1
    _geom_contact_atom_site_label_2
    _geom_contact_distance
    _geom_contact_site_symmetry_1
    _geom_contact_site_symmetry_2
    _geom_contact_publ_flag
    O11 N1A 2.6223(15) . . no
    O11 C21 3.2513(16) . 4_564 no
    O11 O21 2.5806(13) . 4_564 no
    O11 C4A 3.0969(17) . 3_666 no
    O11 O22 3.1292(14) . 4_564 no
    O12 C6A 3.4134(17) . 4_565 no
    O12 C3 3.1653(16) . . no
    O12 O22 3.2105(12) . . no
    O12 N21A 2.9361(16) . . no
    O12 C21 2.7964(15) . . no
    O21 C11 3.3436(15) . . no
    O21 O11 2.5806(13) . 4_565 no
    O22 O12 3.2105(12) . . no
    O22 C3A 3.1555(16) . 3_667 no
    O22 O11 3.1292(14) . 4_565 no
    O22 N21A 2.9103(17) . 3_667 no
    O22 C2A 3.4158(16) . 3_667 no
    O11 H62 2.5100 . . no
    O11 H4A 2.8300 . 3_666 no
    O11 H21A 2.886(17) . . no
    O11 H1A 1.656(15) . . no
    O11 H21 1.595(19) . 4_564 no
    O12 H31 2.6200 . . no
    O12 H21A 2.044(17) . . no
    O12 H1A 2.734(15) . . no
    O12 H6A 2.5500 . 4_565 no
    O21 H62 2.8800 . 4_565 no
    O21 H1 2.5500 . . no
    O21 H51 2.9000 . 2_556 no
    O22 H32 2.6500 . . no
    O22 H3A 2.4200 . 3_667 no
    O22 H22A 2.105(16) . 3_667 no
    O22 H31 2.8400 . . no
    N1A O11 2.6223(15) . . no
    N1A C11 3.4331(17) . . no
    N21A O12 2.9361(16) . . no
    N21A O22 2.9103(17) . 3_667 no
    N21A H5A 2.9200 . 4_565 no
    C2A C6A 3.494(2) . 3_666 no
    C2A O22 3.4158(16) . 3_667 no
    C3 O12 3.1653(16) . . no
    C3A O22 3.1555(16) . 3_667 no
    C4A O11 3.0969(17) . 3_666 no
    C6A O12 3.4134(17) . 4_564 no
    C6A C2A 3.494(2) . 3_666 no
    C11 N1A 3.4331(17) . . no
    C11 O21 3.3436(15) . . no
    C21 O12 2.7964(15) . . no
    C21 O11 3.2513(16) . 4_565 no
    C1 H21 2.886(19) . 4_564 no
    C2A H5A 3.0000 . 4_565 no
    C4 H1 3.0000 . 2_546 no
    C4A H41 3.0700 . 2_656 no
    C6 H21 3.031(19) . 4_564 no
    C11 H21A 2.774(18) . . no
    C11 H1A 2.489(15) . . no
    C11 H21 2.520(19) . 4_564 no
    C11 H52 2.8400 . . no
    C11 H31 2.8800 . . no
    C21 H42 3.0200 . 3_567 no
    C21 H22A 2.972(16) . 3_667 no
    H1 O21 2.5500 . . no
    H1 C4 3.0000 . 2_556 no
    H1 H42 2.5100 . 2_556 no
    H1A C11 2.489(15) . . no
    H1A O11 1.656(15) . . no
    H1A O12 2.734(15) . . no
    H1A H21 2.57(2) . 4_564 no
    H1A H21A 2.26(2) . . no
    H2 H61 2.5100 . . no
    H2 H32 2.4300 . 3_567 no
    H2 H42 2.5000 . . no
    H3A H22A 2.4700 . . no
    H3A O22 2.4200 . 3_667 no
    H4A H41 2.4500 . 2_656 no
    H4A O11 2.8300 . 3_666 no
    H5A C2A 3.0000 . 4_564 no
    H5A N21A 2.9200 . 4_564 no
    H6A O12 2.5500 . 4_564 no
    H21 O11 1.595(19) . 4_565 no
    H21 C1 2.886(19) . 4_565 no
    H21 H1A 2.57(2) . 4_565 no
    H21 H62 2.3700 . 4_565 no
    H21 C6 3.031(19) . 4_565 no
    H21 C11 2.520(19) . 4_565 no
    H21A C11 2.774(18) . . no
    H21A O11 2.886(17) . . no
    H21A H1A 2.26(2) . . no
    H21A O12 2.044(17) . . no
    H22A H3A 2.4700 . . no
    H22A O22 2.105(16) . 3_667 no
    H22A C21 2.972(16) . 3_667 no
    H31 O12 2.6200 . . no
    H31 O22 2.8400 . . no
    H31 H52 2.5900 . . no
    H31 C11 2.8800 . . no
    H32 O22 2.6500 . . no
    H32 H2 2.4300 . 3_567 no
    H41 H4A 2.4500 . 2_646 no
    H41 C4A 3.0700 . 2_646 no
    H42 H2 2.5000 . . no
    H42 H61 2.5800 . . no
    H42 C21 3.0200 . 3_567 no
    H42 H1 2.5100 . 2_546 no
    H51 O21 2.9000 . 2_546 no
    H52 H31 2.5900 . . no
    H52 C11 2.8400 . . no
    H61 H2 2.5100 . . no
    H61 H42 2.5800 . . no
    H62 O21 2.8800 . 4_564 no
    H62 H21 2.3700 . 4_564 no
    H62 O11 2.5100 . . no
loop_
    _geom_angle_atom_site_label_1
    _geom_angle_atom_site_label_2
    _geom_angle_atom_site_label_3
    _geom_angle_site_symmetry_1
    _geom_angle_site_symmetry_2
    _geom_angle_site_symmetry_3
    _geom_angle
    _geom_angle_publ_flag
    C21 O21 H21 . . . 110.9(11) no
    C2A N1A C6A . . . 122.30(12) no
    C6A N1A H1A . . . 119.9(9) no
    C2A N1A H1A . . . 117.6(9) no
    H21A N21A H22A . . . 119.0(14) no
    C2A N21A H21A . . . 121.9(10) no
    C2A N21A H22A . . . 118.9(11) no
    C2 C1 C6 . . . 109.67(10) no
    C2 C1 C11 . . . 112.70(10) no
    C6 C1 C11 . . . 112.13(10) no
    C1 C2 C21 . . . 113.29(10) no
    C1 C2 C3 . . . 112.27(10) no
    C3 C2 C21 . . . 112.76(11) no
    C2 C3 C4 . . . 110.61(11) no
    C3 C4 C5 . . . 111.02(12) no
    C4 C5 C6 . . . 111.09(12) no
    C1 C6 C5 . . . 111.78(11) no
    O11 C11 C1 . . . 115.42(11) no
    O11 C11 O12 . . . 123.26(12) no
    O12 C11 C1 . . . 121.31(11) no
    O21 C21 C2 . . . 113.41(11) no
    O22 C21 C2 . . . 124.26(12) no
    O21 C21 O22 . . . 122.23(12) no
    C6 C1 H1 . . . 107.00 no
    C2 C1 H1 . . . 107.00 no
    C11 C1 H1 . . . 107.00 no
    C1 C2 H2 . . . 106.00 no
    C3 C2 H2 . . . 106.00 no
    C21 C2 H2 . . . 106.00 no
    C4 C3 H32 . . . 110.00 no
    H31 C3 H32 . . . 108.00 no
    C4 C3 H31 . . . 110.00 no
    C2 C3 H31 . . . 110.00 no
    C2 C3 H32 . . . 110.00 no
    C5 C4 H41 . . . 109.00 no
    C5 C4 H42 . . . 109.00 no
    C3 C4 H42 . . . 109.00 no
    C3 C4 H41 . . . 109.00 no
    H41 C4 H42 . . . 108.00 no
    C6 C5 H51 . . . 109.00 no
    C4 C5 H52 . . . 109.00 no
    C6 C5 H52 . . . 109.00 no
    H51 C5 H52 . . . 108.00 no
    C4 C5 H51 . . . 109.00 no
    C5 C6 H62 . . . 109.00 no
    H61 C6 H62 . . . 108.00 no
    C1 C6 H61 . . . 109.00 no
    C1 C6 H62 . . . 109.00 no
    C5 C6 H61 . . . 109.00 no
    N1A C2A C3A . . . 117.98(12) no
    N21A C2A C3A . . . 124.10(13) no
    N1A C2A N21A . . . 117.92(12) no
    C2A C3A C4A . . . 119.42(12) no
    C3A C4A C5A . . . 121.05(13) no
    C4A C5A C6A . . . 118.21(14) no
    N1A C6A C5A . . . 121.01(14) no
    C2A C3A H3A . . . 120.00 no
    C4A C3A H3A . . . 120.00 no
    C3A C4A H4A . . . 119.00 no
    C5A C4A H4A . . . 119.00 no
    C4A C5A H5A . . . 121.00 no
    C6A C5A H5A . . . 121.00 no
    N1A C6A H6A . . . 120.00 no
    C5A C6A H6A . . . 119.00 no
loop_
    _geom_torsion_atom_site_label_1
    _geom_torsion_atom_site_label_2
    _geom_torsion_atom_site_label_3
    _geom_torsion_atom_site_label_4
    _geom_torsion_site_symmetry_1
    _geom_torsion_site_symmetry_2
    _geom_torsion_site_symmetry_3
    _geom_torsion_site_symmetry_4
    _geom_torsion
    _geom_torsion_publ_flag
    C6A N1A C2A N21A . . . . 178.49(13) no
    C6A N1A C2A C3A . . . . -1.86(19) no
    C2A N1A C6A C5A . . . . 1.1(2) no
    C6 C1 C2 C3 . . . . 54.66(13) no
    C11 C1 C2 C21 . . . . 58.14(14) no
    C6 C1 C2 C21 . . . . -176.19(10) no
    C2 C1 C11 O11 . . . . 171.57(10) no
    C2 C1 C11 O12 . . . . -9.55(16) no
    C11 C1 C2 C3 . . . . -71.01(13) no
    C6 C1 C11 O12 . . . . -133.87(12) no
    C11 C1 C6 C5 . . . . 71.16(13) no
    C6 C1 C11 O11 . . . . 47.24(14) no
    C2 C1 C6 C5 . . . . -54.84(14) no
    C1 C2 C3 C4 . . . . -55.80(14) no
    C3 C2 C21 O21 . . . . 176.42(10) no
    C3 C2 C21 O22 . . . . -7.23(17) no
    C1 C2 C21 O21 . . . . 47.52(14) no
    C1 C2 C21 O22 . . . . -136.14(12) no
    C21 C2 C3 C4 . . . . 174.78(11) no
    C2 C3 C4 C5 . . . . 56.17(14) no
    C3 C4 C5 C6 . . . . -56.90(15) no
    C4 C5 C6 C1 . . . . 56.70(14) no
    N1A C2A C3A C4A . . . . 0.9(2) no
    N21A C2A C3A C4A . . . . -179.53(14) no
    C2A C3A C4A C5A . . . . 0.9(2) no
    C3A C4A C5A C6A . . . . -1.8(2) no
    C4A C5A C6A N1A . . . . 0.8(2) no
loop_
    _geom_hbond_atom_site_label_D
    _geom_hbond_atom_site_label_H
    _geom_hbond_atom_site_label_A
    _geom_hbond_site_symmetry_A
    _geom_hbond_distance_DH
    _geom_hbond_distance_HA
    _geom_hbond_distance_DA
    _geom_hbond_angle_DHA
    _geom_hbond_publ_flag
    N1A H1A O11 . 0.981(15) 1.656(15) 2.6223(15) 167.7(14) yes
    N21A H21A O12 . 0.911(18) 2.044(17) 2.9361(16) 166.3(14) yes
    N21A H22A O22 3_667 0.873(16) 2.105(16) 2.9103(17) 153.1(14) yes
    O21 H21 O11 4_565 0.991(19) 1.595(19) 2.5806(13) 172.9(18) yes
    C3A H3A O22 3_667 0.93 2.42 3.1555(16) 136 no
    C6A H6A O12 4_564 0.93 2.55 3.4134(17) 155 no
    C6 H62 O11 . 0.97 2.51 2.8574(16) 101 no
