# Supplementary material for: rac-2-Amino­pyridinium cis-2-carb­oxy­cyclo­hexane-1-carboxyl­ate
Source: Acta Crystallogr Sect E Struct Rep Online. 2011 Jul 2;67(Pt 8):o1900. doi: 10.1107/S1600536811025256 (PMC3212294; doi:10.1107/S1600536811025256)
Supplement: Supplementary file 2 [file e-67-o1900-Isup2.hkl]

#
# h,k,l, Fc-squared, Fo-squared, sigma(Fo-squared) and status flag
#
data_I
_shelx_title ' gs11gs17_CHDCOAPY'
_shelx_refln_list_code          4
_shelx_F_calc_maximum      121.15
_exptl_crystal_F_000       568.00
_reflns_d_resolution_high  0.8107
 
loop_
 _symmetry_equiv_pos_as_xyz
 'x, y, z'
 '-x, y+1/2, -z+1/2'
 '-x, -y, -z'
 'x, -y-1/2, z-1/2'
 
_cell_length_a    12.4709
_cell_length_b    10.4191
_cell_length_c    10.6451
_cell_angle_alpha  90.000
_cell_angle_beta  101.250
_cell_angle_gamma  90.000
 
_shelx_F_squared_multiplier     1.000
 
loop_
 _refln_index_h
 _refln_index_k
 _refln_index_l
 _refln_F_squared_calc
 _refln_F_squared_meas
 _refln_F_squared_sigma
 _refln_observed_status
   3   0   0     3387.04     3149.90     33.68 o
   4   0   0      157.43      174.10      1.75 o
   5   0   0     3307.57     3347.41     19.96 o
   6   0   0      159.40      176.34      2.28 o
   7   0   0       14.47       19.55      1.58 o
   8   0   0      267.89      243.81      5.93 o
   9   0   0       47.27       43.00      3.69 o
  10   0   0       23.23       31.02      3.22 o
  11   0   0       44.87       47.60      3.63 o
  12   0   0      281.39      281.70      6.24 o
  13   0   0       17.30       16.38      5.39 o
  14   0   0      105.05      135.29     12.32 o
  15   0   0       24.73       17.47     10.88 o
   2   1   0     1023.05      965.37      3.01 o
   3   1   0     6804.31     6887.64     47.47 o
   4   1   0     2247.56     2215.12      7.83 o
   5   1   0      127.62      142.30      2.32 o
   6   1   0       12.11       11.89      1.56 o
   7   1   0      370.63      379.49      3.61 o
   8   1   0        9.69       16.65      1.94 o
   9   1   0      174.32      181.00      3.91 o
  10   1   0       64.51       59.08      2.36 o
  11   1   0        7.33        9.23      2.42 o
  12   1   0      125.20      131.77      3.97 o
  13   1   0        5.07        2.45      3.86 o
  14   1   0       54.29       54.97      7.70 o
  15   1   0        1.07       -1.78      7.70 o
   0   2   0     5559.70     5421.67     57.49 o
   1   2   0      170.33      176.55      1.40 o
   2   2   0       60.23       71.40      1.04 o
   3   2   0     1549.33     1567.84      6.32 o
   4   2   0      253.37      257.31      1.68 o
   5   2   0     1850.90     1862.94      4.59 o
   6   2   0      138.49      132.39      1.80 o
   7   2   0      946.11      967.47      5.70 o
   8   2   0       11.47        7.97      1.81 o
   9   2   0      436.72      443.38      4.68 o
  10   2   0      453.26      446.24      3.98 o
  11   2   0        9.70       12.20      2.64 o
  12   2   0        3.48        5.77      2.68 o
  13   2   0        8.35        5.64      3.72 o
  14   2   0       95.46      107.38      8.38 o
   1   3   0     1391.35     1455.87      7.65 o
   2   3   0      351.02      330.91      2.37 o
   3   3   0      565.58      532.31      3.04 o
   4   3   0      762.14      792.61      4.19 o
   5   3   0       55.02       57.02      1.40 o
   6   3   0      103.38       97.25      1.88 o
   7   3   0      333.03      333.92      4.65 o
   8   3   0       16.22       22.40      2.00 o
   9   3   0      669.26      654.77      6.63 o
  10   3   0       56.97       57.45      2.85 o
  11   3   0       28.50       27.98      2.85 o
  12   3   0        1.27        1.23      2.78 o
  13   3   0       28.15       25.26      4.15 o
  14   3   0       73.64       90.74      8.13 o
   0   4   0     3972.48     3953.46     14.86 o
   1   4   0       51.19       50.70      2.39 o
   2   4   0     1654.25     1650.68     10.46 o
   3   4   0        7.97        5.97      1.15 o
   4   4   0      371.36      394.63      3.42 o
   5   4   0      867.50      861.93      6.16 o
   6   4   0       77.10       92.74      2.46 o
   7   4   0       21.77       23.53      2.07 o
   8   4   0      249.89      243.09      4.22 o
   9   4   0       27.75       27.52      2.77 o
  10   4   0       35.52       32.16      2.84 o
  11   4   0      160.49      153.85      3.80 o
  12   4   0       13.84       12.17      3.25 o
  13   4   0        0.04        3.77      4.89 o
  14   4   0        5.82        6.70      5.20 o
   1   5   0      351.97      384.49      4.32 o
   2   5   0      162.74      185.36      2.39 o
   3   5   0      113.91      103.17      2.07 o
   4   5   0     1422.30     1389.11      8.50 o
   5   5   0      125.70      129.04      4.02 o
   6   5   0       52.80       53.25      2.04 o
   7   5   0        7.11        9.27      2.13 o
   8   5   0        1.32        2.16      2.05 o
   9   5   0        3.30        3.31      3.11 o
  10   5   0       97.58      100.28      3.96 o
  11   5   0        4.87        4.31      3.29 o
  12   5   0        5.20       10.93      3.44 o
  13   5   0        8.92       12.17      4.24 o
   0   6   0      575.99      616.69     12.06 o
   1   6   0       21.85       19.91      2.62 o
   2   6   0     2110.46     2134.43     19.82 o
   3   6   0      155.14      139.51      2.14 o
   4   6   0      186.86      191.06      2.58 o
   5   6   0       66.17       64.41      2.33 o
   6   6   0      441.64      410.82      4.84 o
   7   6   0     1016.09     1005.05      6.76 o
   8   6   0       75.71       73.43      3.49 o
   9   6   0        0.53       -0.20      3.09 o
  10   6   0      136.22      130.96      4.82 o
  11   6   0      108.89      110.31      5.41 o
  12   6   0       15.03       16.28      3.76 o
  13   6   0       20.91       21.81      4.47 o
   1   7   0      283.08      282.33      4.58 o
   2   7   0       20.57       25.50      2.88 o
   3   7   0       19.78       23.25      2.86 o
   4   7   0       30.01       29.93      1.86 o
   5   7   0       66.17       66.46      2.48 o
   6   7   0        7.65        9.04      2.63 o
   7   7   0        1.05        3.65      3.69 o
   8   7   0       28.21       26.90      3.25 o
   9   7   0        8.39       10.47      3.29 o
  10   7   0        6.42        8.14      3.43 o
  11   7   0       24.41       25.64      3.80 o
  12   7   0       22.32       24.99      4.08 o
   0   8   0      131.26      142.05      5.87 o
   1   8   0       42.79       46.85      3.48 o
   2   8   0       71.48       74.88      3.61 o
   3   8   0       47.02       39.84      3.34 o
   4   8   0      288.73      283.83      4.93 o
   5   8   0        2.23        4.86      3.29 o
   6   8   0       72.86       75.35      3.99 o
   7   8   0      218.89      208.39      8.54 o
   8   8   0       32.47       36.07      5.23 o
   9   8   0        1.31        4.92      4.85 o
  10   8   0        8.58        7.46      5.07 o
  11   8   0       52.01       46.64      5.59 o
   1   9   0      135.03      120.77      4.37 o
   2   9   0       16.53       17.32      3.32 o
   3   9   0        6.04        7.01      3.20 o
   4   9   0      305.90      297.94      5.36 o
   5   9   0        8.25       11.44      3.54 o
   6   9   0      110.69      122.46      7.13 o
   7   9   0        0.11        2.51      5.66 o
   8   9   0        1.83        6.79      5.26 o
   9   9   0        0.92        6.05      5.11 o
  10   9   0        2.79        8.45      5.24 o
   0  10   0        3.62        5.87      5.14 o
   1  10   0       29.37       30.11      3.76 o
   2  10   0        4.27        7.17      3.45 o
   3  10   0       17.99       23.25      3.53 o
   4  10   0       20.58       18.92      4.04 o
   5  10   0        0.06        6.44      5.94 o
   6  10   0        1.24        1.88      5.78 o
   7  10   0        9.85       10.41      6.19 o
   8  10   0        9.75       12.09      5.57 o
   9  10   0       41.39       51.33      6.20 o
   1  11   0        8.52        9.22      3.76 o
   2  11   0       16.49       22.84      3.88 o
   3  11   0       34.74       34.63      3.95 o
   4  11   0        6.43        5.91      5.83 o
   5  11   0        7.08       13.06      6.25 o
   6  11   0        6.56        2.44      6.15 o
   7  11   0        2.95        5.20      5.57 o
   0  12   0       55.18       57.70      6.50 o
   1  12   0       45.66       50.99      4.54 o
   2  12   0       11.04       12.94      3.99 o
   3  12   0        0.26        0.88      5.80 o
   4  12   0       27.00       40.73      6.67 o
   5  12   0        5.84       10.49      6.66 o
 -15   1   1       30.21       54.51      8.19 o
 -14   1   1       53.02       66.32      7.33 o
 -13   1   1        0.23        2.71      5.72 o
 -12   1   1        4.04        5.39      2.37 o
 -11   1   1        1.97        3.40      2.25 o
 -10   1   1        5.35        7.72      2.02 o
  -9   1   1       65.86       68.73      2.10 o
  -8   1   1       68.13       69.19      2.03 o
  -7   1   1      136.22      163.39      4.49 o
  -6   1   1      166.16      156.21      1.75 o
  -5   1   1     2738.52     2956.91     14.18 o
  -4   1   1     8915.78     8915.46     34.05 o
  -3   1   1     2218.81     2196.59      8.20 o
  -2   1   1    10172.46     9852.48     40.97 o
   1   1   1    10979.84    10628.28     74.68 o
   2   1   1     2696.33     2489.03     27.00 o
   3   1   1      366.08      345.86      2.59 o
   4   1   1      952.95      911.76      5.50 o
   5   1   1        0.05        2.19      0.92 o
   6   1   1      121.02      115.91      1.68 o
   7   1   1       53.31       47.88      1.98 o
   8   1   1      302.46      285.33      3.33 o
   9   1   1      424.47      414.98      3.53 o
  10   1   1     1818.66     1789.77     11.73 o
  11   1   1        3.46        2.29      3.66 o
  12   1   1       67.85       59.06      4.39 o
  13   1   1       25.76       33.97      3.67 o
  14   1   1       22.89       42.34      7.75 o
 -15   2   1       25.31       21.01      7.65 o
 -14   2   1        9.85       20.95      6.82 o
 -13   2   1       10.42        9.07      3.58 o
 -12   2   1        1.44        1.09      2.51 o
 -11   2   1      114.90      123.50      2.85 o
 -10   2   1      189.86      176.98      3.67 o
  -9   2   1       58.89       60.58      2.39 o
  -8   2   1      126.66      121.34      2.14 o
  -7   2   1      686.05      732.78      4.62 o
  -6   2   1     2440.82     2559.79     10.88 o
  -5   2   1     1459.99     1457.94     14.24 o
  -4   2   1       56.64       45.47      1.28 o
  -3   2   1       31.85       42.32      1.84 o
  -2   2   1     3297.87     3167.55     17.21 o
  -1   2   1      309.47      279.33      4.32 o
   0   2   1     4670.17     4566.32     47.76 o
   1   2   1    14678.26    14309.35     65.22 o
   2   2   1       86.82       86.76      1.94 o
   3   2   1      630.52      654.11      4.41 o
   4   2   1        6.53       12.39      1.27 o
   5   2   1      428.89      428.36      4.35 o
   6   2   1      518.36      543.72      4.49 o
   7   2   1      901.23      839.27      9.08 o
   8   2   1       96.67       89.13      1.95 o
   9   2   1       14.77       14.81      1.80 o
  10   2   1      288.20      278.54      4.04 o
  11   2   1       42.20       41.44      2.96 o
  12   2   1        2.07        4.84      3.18 o
  13   2   1      222.82      219.81      5.20 o
  14   2   1       98.04       88.56      7.03 o
 -14   3   1        5.21        9.27      6.69 o
 -13   3   1       10.13       13.54      3.78 o
 -12   3   1       10.27       11.52      3.62 o
 -11   3   1      119.38      125.18      3.77 o
 -10   3   1       59.45       56.23      2.94 o
  -9   3   1      123.42      129.45      3.92 o
  -8   3   1       77.88       82.84      1.85 o
  -7   3   1      148.66      143.79      2.70 o
  -6   3   1      112.52      109.54      1.80 o
  -5   3   1        0.22        0.53      0.75 o
  -4   3   1      296.68      307.68      2.61 o
  -3   3   1      582.90      554.63      3.53 o
  -2   3   1      352.39      358.90      2.31 o
  -1   3   1     2734.05     2665.32      8.82 o
   0   3   1     1176.07     1161.60      5.26 o
   1   3   1     4120.74     3955.68     31.18 o
   2   3   1     1210.54     1121.87      9.13 o
   3   3   1     3063.47     3051.19      7.23 o
   4   3   1       81.17       84.75      1.49 o
   5   3   1      512.21      545.40      3.72 o
   6   3   1     1303.24     1311.12     10.08 o
   7   3   1        0.83        2.20      1.53 o
   8   3   1      127.12      132.86      3.51 o
   9   3   1        1.97        2.19      2.48 o
  10   3   1       44.07       45.34      2.92 o
  11   3   1       77.96       77.37      3.14 o
  12   3   1        5.27        5.22      3.30 o
  13   3   1        3.32        2.74      3.59 o
  14   3   1        7.63        5.79      4.35 o
 -14   4   1        3.79        3.44      5.09 o
 -13   4   1       20.59       17.87      4.01 o
 -12   4   1       77.92       73.23      4.37 o
 -11   4   1       76.79       64.74      4.10 o
 -10   4   1       10.05       10.75      3.40 o
  -9   4   1        7.40        6.31      2.93 o
  -8   4   1      601.57      602.65      5.78 o
  -7   4   1      608.31      589.91     11.02 o
  -6   4   1        2.00        2.10      0.86 o
  -5   4   1      920.99      901.09      4.24 o
  -4   4   1        3.11        0.45      1.02 o
  -3   4   1      801.60      771.54      6.92 o
  -2   4   1      343.20      330.10      2.93 o
  -1   4   1        0.19        2.07      2.00 o
   0   4   1     9522.44     9476.29     53.03 o
   1   4   1      142.94      132.97      1.66 o
   2   4   1      629.77      634.98      4.14 o
   3   4   1      334.00      321.12      2.75 o
   4   4   1      475.74      494.12      3.36 o
   5   4   1       84.14       66.08      1.54 o
   6   4   1       23.91       21.74      1.20 o
   7   4   1       32.76       32.35      2.11 o
   8   4   1       14.41       15.60      2.13 o
   9   4   1        0.08       -0.19      2.63 o
  10   4   1      138.03      127.55      3.60 o
  11   4   1       80.81       82.85      3.42 o
  12   4   1        3.70        3.98      3.29 o
  13   4   1       41.78       39.04      4.02 o
  14   4   1       55.02       57.29      5.12 o
 -14   5   1        5.59        3.42      4.40 o
 -13   5   1       15.74       17.28      4.30 o
 -12   5   1        0.03        4.07      3.86 o
 -11   5   1       23.64       29.20      3.85 o
 -10   5   1        0.97        1.57      3.45 o
  -9   5   1      251.13      248.57      4.70 o
  -8   5   1        2.26        3.19      2.77 o
  -7   5   1      278.38      271.35      3.88 o
  -6   5   1      717.40      715.78      6.14 o
  -5   5   1      605.27      598.62      5.38 o
  -4   5   1       42.59       43.98      1.70 o
  -3   5   1      359.97      363.88      3.75 o
  -2   5   1       18.83       13.75      1.47 o
  -1   5   1       91.80       85.95      2.88 o
   0   5   1     1277.41     1383.16      7.30 o
   1   5   1     1560.26     1555.22     12.02 o
   2   5   1      103.10       91.20      1.88 o
   3   5   1      756.16      794.81      8.03 o
   4   5   1      475.55      485.54      4.93 o
   5   5   1       74.06       86.69      2.07 o
   6   5   1      376.29      369.93     10.11 o
   7   5   1        1.64        2.39      2.25 o
   8   5   1      456.64      444.86      4.70 o
   9   5   1       53.03       54.20      3.46 o
  10   5   1       78.93       72.97      3.57 o
  11   5   1        4.34        5.24      2.93 o
  12   5   1       88.95      103.76      4.34 o
  13   5   1       43.88       48.11      5.54 o
 -13   6   1        5.84        6.17      4.43 o
 -12   6   1        0.01        0.14      4.06 o
 -11   6   1       17.75       20.03      3.85 o
 -10   6   1        1.32        1.62      3.23 o
  -9   6   1      310.49      301.79      5.06 o
  -8   6   1       20.28       19.01      3.01 o
  -7   6   1       30.73       30.97      2.16 o
  -6   6   1      361.45      352.43      3.24 o
  -5   6   1        3.02        3.27      1.59 o
  -4   6   1        7.09        4.71      1.53 o
  -3   6   1     1192.53     1160.19      6.55 o
  -2   6   1      753.62      712.87     14.20 o
  -1   6   1      139.75      144.44      3.40 o
   0   6   1      429.24      443.27      4.98 o
   1   6   1      580.30      600.61      7.16 o
   2   6   1      143.57      156.56      3.60 o
   3   6   1      148.34      160.65      5.54 o
   4   6   1      118.78      122.98      2.65 o
   5   6   1        3.28        1.67      2.02 o
   6   6   1      132.69      130.60      4.76 o
   7   6   1       45.22       47.76      2.79 o
   8   6   1        0.61        2.25      2.35 o
   9   6   1       43.31       41.13      3.47 o
  10   6   1       43.25       45.22      3.74 o
  11   6   1        1.44        0.65      3.54 o
  12   6   1       42.54       42.66      4.00 o
  13   6   1        3.46        3.09      5.15 o
 -12   7   1       17.15       20.41      4.31 o
 -11   7   1       89.73       89.24      4.80 o
 -10   7   1       87.99       82.24      4.08 o
  -9   7   1      111.83      108.08      4.04 o
  -8   7   1        6.65        6.27      2.97 o
  -7   7   1        3.21        5.87      3.48 o
  -6   7   1      355.95      366.98      4.60 o
  -5   7   1      199.84      207.86      4.29 o
  -4   7   1      128.38      125.11      2.34 o
  -3   7   1      738.16      737.74      6.45 o
  -2   7   1      360.26      341.56      4.88 o
  -1   7   1      106.66      108.25      3.58 o
   0   7   1       75.74       77.87      3.36 o
   1   7   1      567.97      565.91      6.02 o
   2   7   1        2.02        2.68      2.84 o
   3   7   1      260.91      283.67      5.73 o
   4   7   1      304.64      306.24      6.40 o
   5   7   1      598.08      604.59      7.51 o
   6   7   1       46.28       42.95      3.09 o
   7   7   1        2.86        4.38      2.40 o
   8   7   1      585.19      547.14      6.89 o
   9   7   1      577.43      565.97     10.01 o
  10   7   1       17.86       19.19      3.58 o
  11   7   1       52.87       49.21      4.10 o
  12   7   1        0.62        4.06      3.84 o
 -11   8   1        2.63        5.85      5.91 o
 -10   8   1        5.10        6.13      5.82 o
  -9   8   1        0.43        1.99      4.81 o
  -8   8   1        5.91        7.79      5.01 o
  -7   8   1       13.73       16.66      5.03 o
  -6   8   1       19.33       24.42      5.05 o
  -5   8   1       30.02       32.42      2.91 o
  -4   8   1       67.27       75.20      3.49 o
  -3   8   1      194.13      191.96      4.33 o
  -2   8   1      224.50      230.34      4.66 o
  -1   8   1       26.29       29.40      3.27 o
   0   8   1      404.72      409.87      5.76 o
   1   8   1      333.14      344.43      7.96 o
   2   8   1        3.86        2.62      3.14 o
   3   8   1       37.44       39.22      3.92 o
   4   8   1      190.23      188.72      5.32 o
   5   8   1      314.86      308.98      6.30 o
   6   8   1        2.23        3.81      3.40 o
   7   8   1      135.49      129.52      7.09 o
   8   8   1       16.66       19.14      5.84 o
   9   8   1      101.62      104.63      6.04 o
  10   8   1       32.02       34.59      5.36 o
  11   8   1       32.99       36.26      5.74 o
 -10   9   1       16.12       21.33      6.74 o
  -9   9   1       73.41       77.56      5.93 o
  -8   9   1        7.69        7.84      5.05 o
  -7   9   1        0.55        4.32      5.05 o
  -6   9   1       70.47       71.39      5.67 o
  -5   9   1        8.37        8.98      3.92 o
  -4   9   1       43.37       48.89      3.42 o
  -3   9   1       29.86       30.73      3.37 o
  -2   9   1       41.31       44.05      3.63 o
  -1   9   1       28.31       24.14      3.52 o
   0   9   1      292.67      256.03      5.32 o
   1   9   1      185.84      176.87      5.69 o
   2   9   1        0.05        3.01      3.76 o
   3   9   1      157.14      140.11      5.20 o
   4   9   1       43.29       40.90      4.19 o
   5   9   1        0.53        1.59      3.51 o
   6   9   1       54.96       48.67      6.24 o
   7   9   1       22.06       35.05      6.58 o
   8   9   1       44.22       50.09      6.60 o
   9   9   1        0.32        2.69      5.03 o
  10   9   1        9.77       16.40      5.41 o
  -9  10   1        1.97        5.70      6.82 o
  -8  10   1        1.92        4.18      5.04 o
  -7  10   1      121.48      137.43      6.80 o
  -6  10   1        0.68        5.69      4.95 o
  -5  10   1       46.49       42.79      6.39 o
  -4  10   1      109.64       95.63      5.36 o
  -3  10   1       84.16       92.97      4.19 o
  -2  10   1      149.93      157.80      4.85 o
  -1  10   1        8.00        7.57      3.52 o
   0  10   1      219.31      203.28      5.23 o
   1  10   1        0.95        4.64      4.07 o
   2  10   1      141.57      143.58      5.52 o
   3  10   1        0.09        0.77      3.94 o
   4  10   1       38.23       38.61      4.41 o
   5  10   1        5.22       11.33      5.85 o
   6  10   1       53.20       50.84      6.75 o
   7  10   1        4.65        5.73      6.05 o
   8  10   1        6.08       12.51      6.65 o
   9  10   1        6.45        7.79      5.73 o
  -7  11   1        0.60        5.50      5.64 o
  -6  11   1       59.54       57.57      7.18 o
  -5  11   1        7.40       11.40      5.82 o
  -4  11   1       19.17       26.15      6.04 o
  -3  11   1        1.16        2.80      3.49 o
  -2  11   1       10.76        8.99      3.68 o
  -1  11   1       71.94       71.97      4.46 o
   0  11   1        9.79       12.07      4.25 o
   1  11   1      132.06      126.64      5.63 o
   2  11   1        2.37        3.17      4.15 o
   3  11   1       53.52       56.03      4.98 o
   4  11   1        0.01        5.87      5.75 o
   5  11   1        2.06       10.12      6.19 o
   6  11   1       10.67       12.54      6.13 o
   7  11   1        1.51        3.41      6.56 o
  -5  12   1        0.01       13.74      8.82 o
  -4  12   1       10.69       12.46      6.47 o
  -3  12   1       15.23       17.58      5.93 o
  -2  12   1       12.50       11.71      4.37 o
  -1  12   1       35.08       33.88      4.80 o
   0  12   1        3.00        1.67      4.52 o
   1  12   1       39.76       44.19      5.06 o
   2  12   1        0.09        1.15      4.41 o
   3  12   1       13.61       15.21      6.19 o
   4  12   1        5.56        7.41      6.05 o
   5  12   1        2.01        3.24      6.58 o
 -15   0   2       18.62       16.43     10.21 o
 -14   0   2        5.05       10.31      8.63 o
 -13   0   2       22.71       21.69      6.38 o
 -12   0   2       16.36       18.78      4.46 o
 -11   0   2        6.86        7.90      2.88 o
 -10   0   2        0.68        2.76      2.31 o
  -9   0   2      247.07      238.78      4.52 o
  -8   0   2      108.69      107.52      4.61 o
  -7   0   2     2400.91     2487.09     15.81 o
  -6   0   2     2102.38     2121.68     14.72 o
  -5   0   2    13415.52    13421.04     93.36 o
  -4   0   2      398.57      396.26      6.22 o
  -3   0   2     6498.25     6429.82     54.17 o
  -2   0   2     1680.05     1547.84     11.30 o
  -1   0   2     1199.75     1152.96     18.92 o
   0   0   2        0.01        0.65      1.80 o
   1   0   2      208.10      195.10      4.99 o
   2   0   2      532.54      585.20      3.96 o
   3   0   2      501.35      409.90      6.25 o
   4   0   2      494.50      498.59      6.74 o
   5   0   2      847.77      899.68      5.65 o
   6   0   2     1760.84     1670.30      7.99 o
   7   0   2       20.43       18.31      2.14 o
   8   0   2       16.60       21.52      2.14 o
   9   0   2       60.53       66.85      2.81 o
  10   0   2     1212.15     1189.95     13.83 o
  11   0   2      562.94      533.26     10.81 o
  12   0   2       21.51       18.86      5.79 o
  13   0   2       22.66       21.99      6.37 o
  14   0   2      368.45      362.59     10.42 o
 -15   1   2        1.42        6.35      6.97 o
 -14   1   2       32.64       36.14      6.78 o
 -13   1   2        6.57        8.49      4.19 o
 -12   1   2      100.31      107.23      4.97 o
 -11   1   2       56.08       52.35      2.96 o
 -10   1   2      155.87      164.94      2.51 o
  -9   1   2      111.38      136.73      2.16 o
  -8   1   2      282.59      298.38      2.53 o
  -7   1   2      483.50      495.50      3.00 o
  -6   1   2      977.73      932.74      8.93 o
  -5   1   2     1040.15     1130.67      7.91 o
  -4   1   2     5360.98     5308.40     56.18 o
  -3   1   2        0.87        2.41      1.64 o
  -2   1   2     2908.08     2853.97     27.48 o
  -1   1   2      631.22      639.04      2.90 o
   0   1   2     2481.09     2345.30      5.84 o
   1   1   2       68.15       66.54      1.84 o
   2   1   2     2195.14     2045.57      9.99 o
   3   1   2        0.38        2.59      2.65 o
   4   1   2      324.05      375.78      6.59 o
   5   1   2      427.38      438.86      4.07 o
   6   1   2      121.32      125.27      3.80 o
   7   1   2       79.03       74.01      2.40 o
   8   1   2      158.43      154.02      1.93 o
   9   1   2      423.39      419.60      4.30 o
  10   1   2        0.10        3.36      2.84 o
  11   1   2       74.05       75.46      4.52 o
  12   1   2      247.21      234.10      5.88 o
  13   1   2       62.48       71.17      4.97 o
  14   1   2        6.73       10.61      4.73 o
 -15   2   2        0.01        4.76      6.96 o
 -14   2   2       67.45       71.58      7.48 o
 -13   2   2        0.94        2.93      4.44 o
 -12   2   2       21.62       19.24      2.90 o
 -11   2   2       26.04       30.48      2.86 o
 -10   2   2      579.12      611.76      6.00 o
  -9   2   2       49.67       52.26      1.74 o
  -8   2   2      359.60      324.62      5.17 o
  -7   2   2        1.78        3.79      0.78 o
  -6   2   2        0.71        0.30      1.87 o
  -5   2   2      433.19      469.57      3.84 o
  -4   2   2      274.84      272.15      2.98 o
  -3   2   2      589.12      517.38      4.74 o
  -2   2   2      400.63      409.01      4.24 o
  -1   2   2     1392.52     1391.05      6.43 o
   0   2   2    10646.25    10225.82     54.91 o
   1   2   2     3262.47     3127.37     11.67 o
   2   2   2      617.43      647.93      3.84 o
   3   2   2      237.84      232.09      3.18 o
   4   2   2      107.87      105.74      2.89 o
   5   2   2     2079.50     2180.57      9.04 o
   6   2   2        3.09        4.13      1.51 o
   7   2   2        6.91        7.21      1.33 o
   8   2   2      298.90      312.05      4.20 o
   9   2   2      429.42      415.60      4.99 o
  10   2   2      197.58      184.64      3.67 o
  11   2   2       89.71       85.70      4.52 o
  12   2   2       71.31       67.02      4.62 o
  13   2   2       52.41       59.77      4.14 o
  14   2   2       66.26       65.43      5.18 o
 -14   3   2        3.52        0.70      4.83 o
 -13   3   2        8.02        8.32      3.78 o
 -12   3   2        0.01        1.44      3.57 o
 -11   3   2       70.05       59.82      3.20 o
 -10   3   2       12.18       14.92      2.78 o
  -9   3   2       15.50       13.31      2.55 o
  -8   3   2       31.90       35.79      2.54 o
  -7   3   2      664.85      597.54     13.18 o
  -6   3   2      310.34      304.71      3.48 o
  -5   3   2      453.18      455.60      4.01 o
  -4   3   2     1548.96     1563.64      6.74 o
  -3   3   2     1516.37     1471.27     13.79 o
  -2   3   2       32.32       29.71      1.78 o
  -1   3   2      275.51      314.60      5.15 o
   0   3   2     2881.91     2792.77     18.07 o
   1   3   2     4768.27     4770.89     64.11 o
   2   3   2     2169.53     2296.03     11.80 o
   3   3   2      843.65      893.48      8.02 o
   4   3   2     1451.68     1551.03      7.43 o
   5   3   2      275.62      272.81      3.93 o
   6   3   2       39.78       37.32      2.91 o
   7   3   2       10.48        8.94      1.14 o
   8   3   2      607.02      576.66      4.97 o
   9   3   2      356.87      341.94      4.92 o
  10   3   2      508.13      490.15      5.77 o
  11   3   2       14.12       15.76      3.24 o
  12   3   2        6.40        4.19      3.49 o
  13   3   2       83.39       95.05      4.53 o
  14   3   2        0.17        1.95      4.02 o
 -14   4   2        7.40        8.31      5.07 o
 -13   4   2       66.88       73.56      4.64 o
 -12   4   2        7.78        5.57      3.70 o
 -11   4   2       38.30       38.28      3.09 o
 -10   4   2        9.08        8.45      2.68 o
  -9   4   2      266.18      266.95      4.35 o
  -8   4   2       60.27       55.48      3.48 o
  -7   4   2       86.34       85.12      2.26 o
  -6   4   2        0.92        1.98      2.16 o
  -5   4   2       67.61       61.83      3.64 o
  -4   4   2        4.99        4.26      1.36 o
  -3   4   2      750.11      750.34      7.62 o
  -2   4   2       30.60       29.82      2.08 o
  -1   4   2       87.34       80.76      2.79 o
   0   4   2        3.32        1.38      2.54 o
   1   4   2      663.17      648.91      4.12 o
   2   4   2       11.97       18.47      3.61 o
   3   4   2     1659.69     1661.68     20.54 o
   4   4   2      689.56      699.24      6.19 o
   5   4   2       54.23       55.44      2.57 o
   6   4   2       16.16       15.19      1.18 o
   7   4   2       16.42       16.03      2.47 o
   8   4   2       33.34       36.09      2.62 o
   9   4   2        9.37        7.13      2.46 o
  10   4   2        2.17        4.87      2.80 o
  11   4   2      118.75      105.65      3.68 o
  12   4   2       11.34       14.00      4.09 o
  13   4   2       12.03       13.21      3.93 o
 -14   5   2        6.00       12.54      4.37 o
 -13   5   2        5.47        6.73      4.04 o
 -12   5   2        0.00        1.57      3.81 o
 -11   5   2       18.60       19.91      3.75 o
 -10   5   2       31.77       31.46      3.66 o
  -9   5   2       11.96        8.60      3.33 o
  -8   5   2      118.11      122.43      4.83 o
  -7   5   2      132.16      125.36      2.98 o
  -6   5   2       28.65       28.21      1.32 o
  -5   5   2       30.95       34.32      1.77 o
  -4   5   2        0.48        3.31      1.78 o
  -3   5   2       28.58       31.64      2.21 o
  -2   5   2      485.54      534.43      5.35 o
  -1   5   2       69.14       71.64      3.07 o
   0   5   2      831.86      806.78      9.15 o
   1   5   2       80.12       84.70      1.97 o
   2   5   2      618.52      629.83      5.01 o
   3   5   2      233.22      241.55      4.70 o
   4   5   2      171.35      177.32      4.41 o
   5   5   2        9.37       18.40      2.56 o
   6   5   2       38.60       44.93      2.94 o
   7   5   2      531.33      526.91      5.71 o
   8   5   2       47.49       50.38      2.81 o
   9   5   2       27.29       29.71      2.57 o
  10   5   2      221.50      211.86      5.32 o
  11   5   2        4.70        4.65      3.07 o
  12   5   2       28.83       27.96      4.35 o
  13   5   2       10.54       13.44      4.34 o
 -13   6   2       30.52       36.45      4.49 o
 -12   6   2       19.10       16.69      3.96 o
 -11   6   2      135.82      135.51      4.88 o
 -10   6   2      234.83      226.95      5.45 o
  -9   6   2        6.19        7.94      3.34 o
  -8   6   2       11.18       11.56      3.24 o
  -7   6   2       64.58       67.72      3.05 o
  -6   6   2        7.82        6.77      1.58 o
  -5   6   2      114.52      109.17      2.23 o
  -4   6   2        7.40        8.40      2.01 o
  -3   6   2      802.32      815.29      6.77 o
  -2   6   2      237.13      218.55      4.25 o
  -1   6   2        4.10        6.16      2.75 o
   0   6   2       52.17       47.63      1.56 o
   1   6   2     1468.03     1508.19     12.73 o
   2   6   2      324.10      317.52      3.63 o
   3   6   2      130.68      140.26      4.32 o
   4   6   2      300.35      299.91      5.48 o
   5   6   2      271.13      273.39      5.52 o
   6   6   2       96.18       86.09      4.07 o
   7   6   2        1.70        2.50      2.51 o
   8   6   2       76.11       87.45      3.39 o
   9   6   2      226.57      213.63      4.85 o
  10   6   2       31.17       32.51      3.67 o
  11   6   2       38.54       35.39      3.83 o
  12   6   2        1.03        4.41      4.21 o
 -12   7   2        2.60        5.44      3.89 o
 -11   7   2       42.76       39.80      4.11 o
 -10   7   2       27.48       23.93      3.74 o
  -9   7   2        2.63        5.11      3.35 o
  -8   7   2       66.26       70.95      3.76 o
  -7   7   2       46.54       48.24      4.12 o
  -6   7   2       29.17       30.82      3.04 o
  -5   7   2       20.89       19.09      1.80 o
  -4   7   2      160.49      158.56      2.50 o
  -3   7   2       65.56       67.74      1.91 o
  -2   7   2        2.40        2.45      2.89 o
  -1   7   2        2.69        2.34      1.07 o
   0   7   2       72.51       76.83      4.12 o
   1   7   2      441.05      443.81      6.48 o
   2   7   2       85.08       73.13      2.52 o
   3   7   2        2.95        4.88      3.45 o
   4   7   2       50.98       56.50      3.91 o
   5   7   2        1.45        4.96      3.50 o
   6   7   2       64.45       58.66      4.15 o
   7   7   2       14.63       19.06      3.68 o
   8   7   2        2.97        6.70      5.63 o
   9   7   2        9.01       12.05      3.42 o
  10   7   2        1.64        5.90      3.60 o
  11   7   2        4.74        5.92      3.83 o
 -12   8   2        0.08        3.75      6.10 o
 -11   8   2       53.49       53.51      6.86 o
 -10   8   2       17.11       18.74      6.15 o
  -9   8   2       56.72       63.06      7.08 o
  -8   8   2      300.70      307.02      9.43 o
  -7   8   2       39.50       46.22      5.97 o
  -6   8   2       11.35       16.25      4.02 o
  -5   8   2        2.02        4.04      2.64 o
  -4   8   2       22.51       18.64      2.97 o
  -3   8   2      688.61      668.26      7.54 o
  -2   8   2      195.21      198.90      4.99 o
  -1   8   2      252.07      248.02      5.54 o
   0   8   2       19.58       20.52      3.69 o
   1   8   2      454.64      414.05      7.14 o
   2   8   2      390.13      374.51      6.74 o
   3   8   2        2.26        3.45      3.68 o
   4   8   2       40.43       42.08      4.14 o
   5   8   2        1.07        3.89      3.68 o
   6   8   2       26.23       25.97      3.94 o
   7   8   2       51.86       52.07      4.31 o
   8   8   2       24.39       34.43      6.27 o
   9   8   2        8.92       15.19      5.97 o
  10   8   2       69.86       62.07      5.78 o
  11   8   2       47.04       55.76      5.79 o
 -10   9   2       10.21       16.01      6.45 o
  -9   9   2        8.41       13.91      9.39 o
  -8   9   2        0.12       -1.22      5.96 o
  -7   9   2        6.24        8.74      6.19 o
  -6   9   2       54.40       46.93      6.56 o
  -5   9   2        0.00        4.24      4.21 o
  -4   9   2       14.79       17.25      3.45 o
  -3   9   2       15.51       13.81      3.42 o
  -2   9   2       34.11       35.18      3.82 o
  -1   9   2      202.80      188.83      5.51 o
   0   9   2       68.03       77.54      4.86 o
   1   9   2      204.26      209.22      5.85 o
   2   9   2       63.36       81.78      7.41 o
   3   9   2        2.06        1.94      3.94 o
   4   9   2        0.43        0.69      3.85 o
   5   9   2        0.07        3.04      3.89 o
   6   9   2        2.24        4.20      3.85 o
   7   9   2      141.29      148.45      8.07 o
   8   9   2      126.03      133.14      7.82 o
   9   9   2        5.96        9.46      7.89 o
  10   9   2       88.19       97.00      7.97 o
  -9  10   2       11.53       13.45      6.48 o
  -8  10   2        0.59        3.19      6.72 o
  -7  10   2        5.42        9.54      6.61 o
  -6  10   2       28.08       27.16      6.30 o
  -5  10   2        4.92        7.18      6.33 o
  -4  10   2       29.85       32.39      4.88 o
  -3  10   2      114.43      113.42      4.83 o
  -2  10   2       18.68       14.48      3.81 o
  -1  10   2        0.00        0.89      3.81 o
   0  10   2        0.02        5.74      4.01 o
   1  10   2      144.39      121.66      5.37 o
   2  10   2       60.99       66.04      4.87 o
   3  10   2       16.64       25.95      4.40 o
   4  10   2       19.98       21.16      4.24 o
   5  10   2       12.04       12.73      4.30 o
   6  10   2        2.52        7.39      6.18 o
   7  10   2       37.21       37.52      6.89 o
   8  10   2       24.77       25.60      6.94 o
  -7  11   2        1.25        9.96      6.53 o
  -6  11   2       35.71       38.48      6.66 o
  -5  11   2        4.56        8.35      6.19 o
  -4  11   2        0.08        2.22      4.76 o
  -3  11   2       10.72       10.34      5.32 o
  -2  11   2       14.41       11.30      4.13 o
  -1  11   2        0.71        0.80      4.12 o
   0  11   2        0.08        1.29      4.16 o
   1  11   2        9.58       10.02      4.40 o
   2  11   2        2.40        7.93      4.42 o
   3  11   2       57.85       62.37      5.07 o
   4  11   2       13.37        9.13      4.46 o
   5  11   2        4.85        9.61      6.23 o
   6  11   2        6.68        7.14      6.47 o
   7  11   2       23.47       24.99      7.18 o
  -5  12   2       12.54       14.01      6.72 o
  -4  12   2        0.80        2.41      6.02 o
  -3  12   2       11.42       11.78      4.91 o
  -2  12   2        0.49        6.70      6.06 o
  -1  12   2        0.00        3.68      4.44 o
   0  12   2       83.55       77.54      5.50 o
   1  12   2       16.38       19.34      5.00 o
   2  12   2       33.71       27.59      4.84 o
   3  12   2        1.16        2.13      4.50 o
   4  12   2        9.38       12.94      6.49 o
 -15   1   3        8.04        9.15      6.90 o
 -14   1   3       94.72       98.35      5.77 o
 -13   1   3       67.88       68.72      4.15 o
 -12   1   3        0.01        0.92      3.40 o
 -11   1   3        1.72        1.07      2.55 o
 -10   1   3       96.69       88.81      2.53 o
  -9   1   3      262.93      266.85      2.74 o
  -8   1   3       68.01       75.47      1.81 o
  -7   1   3        0.64        1.55      1.12 o
  -6   1   3       40.33       47.75      1.82 o
  -5   1   3      123.09      149.73      2.05 o
  -4   1   3      266.27      264.87      2.27 o
  -3   1   3     2175.52     2130.06      5.46 o
  -2   1   3      107.14      114.91      1.62 o
  -1   1   3     1163.71     1088.17      8.37 o
   0   1   3      168.62      160.08      1.98 o
   1   1   3      218.43      218.55      2.33 o
   2   1   3      348.05      370.00      3.87 o
   3   1   3     1684.14     1655.40     22.39 o
   4   1   3      108.51       97.69      3.98 o
   5   1   3      627.60      607.89     10.59 o
   6   1   3      208.98      212.73      3.69 o
   7   1   3      246.68      253.36      3.18 o
   8   1   3      148.22      144.01      2.59 o
   9   1   3       29.28       30.60      3.08 o
  10   1   3      590.60      560.14      7.55 o
  11   1   3        3.18        5.53      4.18 o
  12   1   3       10.31        9.63      4.27 o
  13   1   3       32.28       28.12      4.78 o
 -15   2   3       20.86       30.87      7.49 o
 -14   2   3        7.42        9.17      4.68 o
 -13   2   3       64.61       69.92      5.25 o
 -12   2   3       32.00       23.47      2.95 o
 -11   2   3      203.64      195.83      4.20 o
 -10   2   3        1.49        1.55      2.76 o
  -9   2   3       75.99       78.63      3.80 o
  -8   2   3       39.43       30.79      3.06 o
  -7   2   3      123.65      138.60      3.85 o
  -6   2   3      471.67      490.14     11.24 o
  -5   2   3      428.57      451.24      5.91 o
  -4   2   3        0.68        1.09      2.57 o
  -3   2   3      180.54      169.32      2.31 o
  -2   2   3      632.08      632.77      3.55 o
  -1   2   3     1204.46     1228.06     14.53 o
   0   2   3       28.72       28.11      2.01 o
   1   2   3       22.46       19.90      1.81 o
   2   2   3     1549.57     1602.51     14.35 o
   3   2   3      523.16      575.77      6.88 o
   4   2   3      165.13      164.19      4.74 o
   5   2   3     2800.04     2912.06     12.75 o
   6   2   3      505.90      524.03      4.54 o
   7   2   3      379.00      378.55      6.01 o
   8   2   3      153.87      154.63      2.74 o
   9   2   3      395.28      366.99      4.48 o
  10   2   3      904.40      910.46      9.94 o
  11   2   3      289.07      270.40      6.67 o
  12   2   3        1.00        2.19      4.35 o
  13   2   3        0.57       -1.27      4.34 o
 -14   3   3        0.10        3.91      5.04 o
 -13   3   3       85.96       89.02      5.75 o
 -12   3   3       27.62       27.01      3.15 o
 -11   3   3       32.05       25.76      3.01 o
 -10   3   3       22.82       22.22      2.92 o
  -9   3   3      112.48      115.60      4.23 o
  -8   3   3       26.47       28.04      2.06 o
  -7   3   3       71.92       76.84      2.55 o
  -6   3   3        0.11        1.53      1.59 o
  -5   3   3       66.81       61.40      2.08 o
  -4   3   3       41.35       39.52      1.86 o
  -3   3   3      486.76      499.82      3.70 o
  -2   3   3      202.24      192.55      3.28 o
  -1   3   3      411.21      438.30      4.90 o
   0   3   3     1009.23      997.99      6.65 o
   1   3   3     2676.92     2726.49     10.13 o
   2   3   3       80.24       96.11      2.87 o
   3   3   3      140.97      145.25      4.30 o
   4   3   3       55.00       62.12      4.14 o
   5   3   3       28.66       27.97      3.90 o
   6   3   3      439.23      470.35      4.95 o
   7   3   3       34.94       33.41      2.00 o
   8   3   3       15.47       12.03      2.81 o
   9   3   3       92.22       90.25      3.56 o
  10   3   3       68.45       69.25      3.47 o
  11   3   3       91.70       85.12      4.83 o
  12   3   3      148.12      138.61      5.67 o
  13   3   3       51.81       51.41      5.05 o
 -14   4   3       11.34        6.62      5.14 o
 -13   4   3       50.61       42.87      4.34 o
 -12   4   3        0.01        1.31      3.68 o
 -11   4   3      118.40      127.46      3.95 o
 -10   4   3       34.30       36.45      3.11 o
  -9   4   3       29.32       30.17      3.67 o
  -8   4   3       15.54       14.72      2.63 o
  -7   4   3      174.49      179.14      3.37 o
  -6   4   3        0.56        0.76      2.54 o
  -5   4   3      245.03      230.19      4.35 o
  -4   4   3      130.22      130.50      2.09 o
  -3   4   3      233.17      237.19      3.20 o
  -2   4   3      246.23      244.13      3.85 o
  -1   4   3      610.29      629.81      6.17 o
   0   4   3        5.87       11.12      3.00 o
   1   4   3      845.85      810.93      6.54 o
   2   4   3      296.27      255.98      4.13 o
   3   4   3     1639.73     1680.78      8.39 o
   4   4   3       98.44      108.51      2.73 o
   5   4   3      187.56      203.97      6.13 o
   6   4   3      136.99      134.50      6.47 o
   7   4   3       47.72       43.66      3.00 o
   8   4   3      135.67      136.83      3.83 o
   9   4   3       51.60       48.36      2.99 o
  10   4   3      193.39      185.10      4.53 o
  11   4   3       89.53       95.14      5.28 o
  12   4   3       65.77       66.87      4.40 o
  13   4   3        4.38        3.47      4.00 o
 -14   5   3       37.02       40.33      5.68 o
 -13   5   3        3.31        6.33      4.03 o
 -12   5   3        4.61        5.51      3.80 o
 -11   5   3       29.69       27.15      3.86 o
 -10   5   3      112.63      108.39      4.80 o
  -9   5   3       77.42       79.44      5.02 o
  -8   5   3        0.10       -3.24      4.76 o
  -7   5   3        2.95        1.57      2.76 o
  -6   5   3        1.25        2.80      2.88 o
  -5   5   3      157.27      159.36      4.10 o
  -4   5   3       82.10       95.38      2.51 o
  -3   5   3      919.12      932.52      6.08 o
  -2   5   3       55.04       53.59      2.59 o
  -1   5   3      543.47      594.81      5.34 o
   0   5   3      925.26      905.45      6.88 o
   1   5   3     1606.89     1557.94      9.53 o
   2   5   3      490.68      450.78      5.56 o
   3   5   3      112.69       98.32      3.52 o
   4   5   3       23.46       27.93      2.75 o
   5   5   3      233.09      237.41      3.57 o
   6   5   3       65.38       65.17      3.87 o
   7   5   3      251.16      250.02      5.61 o
   8   5   3       35.76       39.19      3.86 o
   9   5   3       72.98       72.45      3.57 o
  10   5   3       94.98       94.46      3.76 o
  11   5   3        5.34        6.77      3.56 o
  12   5   3        0.02        1.31      4.28 o
 -13   6   3        0.72       -0.89      4.10 o
 -12   6   3       13.82       17.02      4.06 o
 -11   6   3        0.45        0.50      3.63 o
 -10   6   3      121.72      125.79      4.62 o
  -9   6   3      111.65      120.31      4.51 o
  -8   6   3       85.15       87.04      4.02 o
  -7   6   3      466.81      465.85      6.33 o
  -6   6   3        7.12        9.17      3.30 o
  -5   6   3      237.78      228.43      5.65 o
  -4   6   3        6.12        7.46      2.17 o
  -3   6   3       26.19       25.45      2.50 o
  -2   6   3       58.37       57.47      2.93 o
  -1   6   3       40.99       49.48      2.91 o
   0   6   3      116.41      113.70      3.52 o
   1   6   3      540.46      528.02     10.16 o
   2   6   3      139.76      133.81      4.40 o
   3   6   3        5.03        4.63      3.30 o
   4   6   3        7.48        8.26      3.45 o
   5   6   3       79.80       76.17      4.15 o
   6   6   3       35.77       32.74      3.85 o
   7   6   3      272.36      250.97      5.97 o
   8   6   3       54.12       61.59      4.31 o
   9   6   3        0.15        0.74      3.59 o
  10   6   3       46.62       48.77      5.09 o
  11   6   3       16.46       21.50      4.88 o
  12   6   3        4.08        3.73      5.60 o
 -12   7   3        6.53        8.74      4.01 o
 -11   7   3       43.90       43.24      4.20 o
 -10   7   3      317.46      317.30      6.29 o
  -9   7   3       65.55       61.93      3.96 o
  -8   7   3        5.69        6.60      3.30 o
  -7   7   3      687.36      693.35      8.64 o
  -6   7   3       62.63       64.35      4.17 o
  -5   7   3        2.58        4.07      2.23 o
  -4   7   3        5.35        6.65      2.50 o
  -3   7   3       63.50       71.13      3.18 o
  -2   7   3       22.29       17.74      2.87 o
  -1   7   3      312.61      329.26      5.01 o
   0   7   3       34.11       34.61      2.55 o
   1   7   3        2.08        2.73      3.40 o
   2   7   3        3.85        6.99      3.51 o
   3   7   3      498.57      507.41      8.83 o
   4   7   3      229.36      238.40      5.85 o
   5   7   3      120.84      122.13      4.91 o
   6   7   3      168.01      151.47      6.26 o
   7   7   3       98.98      100.84      6.49 o
   8   7   3       79.45       80.84      4.76 o
   9   7   3       41.02       33.59      6.06 o
  10   7   3       22.70       22.51      5.07 o
  11   7   3       35.45       42.49      5.48 o
 -11   8   3       18.79       27.10      6.53 o
 -10   8   3       21.73       18.50      6.12 o
  -9   8   3       33.93       38.45      6.69 o
  -8   8   3        0.06        3.10      5.79 o
  -7   8   3      169.90      179.68     10.47 o
  -6   8   3      116.80      123.35      5.10 o
  -5   8   3       15.46       16.21      4.06 o
  -4   8   3      168.39      163.36      4.11 o
  -3   8   3       46.33       46.51      3.28 o
  -2   8   3       42.94       45.53      3.45 o
  -1   8   3      293.30      302.94      5.34 o
   0   8   3      127.00      124.44      4.81 o
   1   8   3       17.41       20.80      3.97 o
   2   8   3      358.69      342.43      6.72 o
   3   8   3      174.72      173.16      5.89 o
   4   8   3       35.69       32.49      4.24 o
   5   8   3       33.95       36.34      4.25 o
   6   8   3       31.19       31.34      4.26 o
   7   8   3       11.84       20.15      4.13 o
   8   8   3        7.44        6.75      5.90 o
   9   8   3        0.67        7.70      5.77 o
  10   8   3        2.29        3.94      5.31 o
 -10   9   3       11.44        9.52      6.34 o
  -9   9   3       24.79       24.03      6.92 o
  -8   9   3      116.22      115.12      7.72 o
  -7   9   3      122.34      133.90      8.01 o
  -6   9   3       38.30       39.56      6.20 o
  -5   9   3      312.67      298.77      6.89 o
  -4   9   3        2.94        7.07      4.21 o
  -3   9   3       77.72       71.86      3.79 o
  -2   9   3      323.54      298.43      6.41 o
  -1   9   3      284.53      274.19      5.54 o
   0   9   3       73.34       76.77      4.60 o
   1   9   3       49.18       38.75      4.38 o
   2   9   3       26.04       27.38      4.31 o
   3   9   3       37.34       38.65      4.50 o
   4   9   3        1.58        2.68      3.99 o
   5   9   3       42.31       40.49      4.56 o
   6   9   3       29.83       35.53      4.54 o
   7   9   3       96.75      106.06      7.59 o
   8   9   3       24.07       29.87      6.79 o
   9   9   3        7.62       12.66      6.51 o
  -9  10   3        0.36        8.11      7.02 o
  -8  10   3        0.13        3.34      6.62 o
  -7  10   3       44.26       53.47      7.19 o
  -6  10   3       49.17       49.88     10.20 o
  -5  10   3      107.59      112.53      5.74 o
  -4  10   3        7.50        7.35      4.66 o
  -3  10   3       13.51       13.97      3.52 o
  -2  10   3       23.52       19.73      3.54 o
  -1  10   3       11.30        9.33      3.68 o
   0  10   3       30.80       26.96      4.23 o
   1  10   3        4.16        5.61      4.16 o
   2  10   3      151.13      143.88      5.78 o
   3  10   3       27.92       35.90      4.61 o
   4  10   3        1.08        4.08      4.35 o
   5  10   3        3.35        2.79      4.35 o
   6  10   3       26.17       28.49      6.54 o
   7  10   3        0.36        3.11      6.52 o
   8  10   3        0.60       -0.83      6.57 o
  -7  11   3        0.17        3.40      6.60 o
  -6  11   3       11.42        9.01      6.41 o
  -5  11   3        2.26        7.06      6.73 o
  -4  11   3        0.11        5.59      5.02 o
  -3  11   3        8.16        9.43      4.78 o
  -2  11   3       43.59       48.91      4.24 o
  -1  11   3       24.71       19.68      4.02 o
   0  11   3        6.68        9.51      3.89 o
   1  11   3       88.85       98.85      5.63 o
   2  11   3       74.75       68.82      5.26 o
   3  11   3       18.30       19.20      4.69 o
   4  11   3        0.46        4.92      4.51 o
   5  11   3        5.52        6.95      6.40 o
   6  11   3        0.34        2.65      6.60 o
  -4  12   3        7.60       17.42      6.94 o
  -3  12   3       12.30       16.56      5.41 o
  -2  12   3       20.52       16.06      5.30 o
  -1  12   3       14.02       16.22      4.19 o
   0  12   3        1.78        6.61      4.25 o
   1  12   3       62.83       63.37      4.89 o
   2  12   3       19.11       15.04      4.94 o
   3  12   3       16.30       23.61      5.13 o
 -15   0   4        7.60       23.30     10.70 o
 -14   0   4      183.44      169.21      7.82 o
 -13   0   4       31.73       23.77      5.58 o
 -12   0   4        3.40        9.55      5.02 o
 -11   0   4       15.63       19.48      6.55 o
 -10   0   4      191.75      188.11      5.02 o
  -9   0   4       95.08       85.10      6.00 o
  -8   0   4       93.43       89.11      3.64 o
  -7   0   4       74.39       81.55      3.41 o
  -6   0   4      755.32      731.59     11.59 o
  -5   0   4     1922.21     2044.19     17.52 o
  -4   0   4      306.72      325.06      6.14 o
  -3   0   4     5924.78     5942.49     26.69 o
  -2   0   4     2229.89     2087.31     11.28 o
  -1   0   4      209.01      239.08      3.52 o
   0   0   4      106.43      128.30      3.05 o
   1   0   4     1102.96     1157.45      6.62 o
   2   0   4     1310.32     1406.64      8.53 o
   3   0   4     1738.26     1842.23     12.61 o
   4   0   4      136.32      129.98      3.09 o
   5   0   4      982.62     1010.50     16.81 o
   6   0   4      319.55      328.23      5.47 o
   7   0   4      800.84      801.16      9.24 o
   8   0   4       59.41       59.15      4.41 o
   9   0   4      413.35      392.91      7.94 o
  10   0   4        1.89        1.10      5.58 o
  11   0   4      376.00      358.95     11.48 o
  12   0   4        0.09        2.46      6.18 o
  13   0   4       74.35       77.69      7.73 o
 -15   1   4        5.33        3.01      7.02 o
 -14   1   4        2.48        3.72      3.89 o
 -13   1   4       29.29       31.35      4.05 o
 -12   1   4       35.13       28.77      3.80 o
 -11   1   4        0.93       -1.00      3.09 o
 -10   1   4       37.95       43.56      3.54 o
  -9   1   4      255.35      266.28      4.17 o
  -8   1   4       16.23       17.95      1.35 o
  -7   1   4      577.46      596.88      4.46 o
  -6   1   4       41.27       40.42      1.72 o
  -5   1   4       58.68       55.70      1.36 o
  -4   1   4      630.71      647.44      3.09 o
  -3   1   4        2.07        0.60      1.26 o
  -2   1   4     2056.95     1979.48      9.78 o
  -1   1   4       55.63       57.88      2.08 o
   0   1   4       13.88       17.38      1.83 o
   1   1   4        2.78        3.65      1.73 o
   2   1   4      925.00      967.72      5.61 o
   3   1   4       18.20       20.70      1.80 o
   4   1   4       37.99       38.13      1.51 o
   5   1   4      600.91      603.71      7.85 o
   6   1   4      145.65      152.66      3.78 o
   7   1   4      119.19      118.02      3.47 o
   8   1   4      280.05      280.60      3.71 o
   9   1   4       25.07       24.03      3.27 o
  10   1   4      143.18      144.30      5.29 o
  11   1   4       36.95       39.82      4.57 o
  12   1   4       63.53       61.05      5.05 o
  13   1   4        0.13        2.14      4.70 o
 -15   2   4        6.52        8.15      5.33 o
 -14   2   4        1.83        2.76      5.04 o
 -13   2   4      221.18      220.57      5.72 o
 -12   2   4        7.57       10.53      3.56 o
 -11   2   4        0.67        2.47      3.32 o
 -10   2   4       69.04       71.52      3.98 o
  -9   2   4        8.89        9.71      3.33 o
  -8   2   4       27.20       27.17      3.28 o
  -7   2   4      497.05      512.71      6.67 o
  -6   2   4      122.54      125.67      3.78 o
  -5   2   4      209.23      195.63      5.31 o
  -4   2   4       23.79       28.04      1.33 o
  -3   2   4      599.65      599.78      3.35 o
  -2   2   4       12.66       13.95      2.13 o
  -1   2   4      150.93      167.27      2.67 o
   0   2   4     2134.84     2166.69     10.19 o
   1   2   4       72.12       67.39      2.30 o
   2   2   4      304.80      337.63      3.27 o
   3   2   4      468.51      473.71      4.64 o
   4   2   4      228.70      243.22      5.67 o
   5   2   4      209.92      191.65      5.48 o
   6   2   4      755.42      763.58      7.80 o
   7   2   4        3.32        4.96      2.46 o
   8   2   4       14.50       15.27      2.44 o
   9   2   4        1.98        3.60      3.79 o
  10   2   4      162.97      165.14      4.84 o
  11   2   4        6.12        7.03      4.27 o
  12   2   4       36.74       39.81      6.61 o
  13   2   4        7.20        7.14      6.52 o
 -14   3   4        9.93       10.42      5.10 o
 -13   3   4       10.50       16.80      3.94 o
 -12   3   4       38.45       40.07      3.39 o
 -11   3   4       46.19       34.57      3.91 o
 -10   3   4        2.27        3.67      3.46 o
  -9   3   4       23.44       22.00      3.60 o
  -8   3   4       99.07       91.87      4.16 o
  -7   3   4        2.34        4.43      1.87 o
  -6   3   4       88.33       87.04      2.79 o
  -5   3   4       48.86       47.27      4.13 o
  -4   3   4        2.44        3.21      1.51 o
  -3   3   4      411.28      439.06      3.71 o
  -2   3   4      381.86      407.44      5.56 o
  -1   3   4     2506.18     2566.54     12.01 o
   0   3   4      273.67      281.45      3.90 o
   1   3   4      417.25      414.10      4.91 o
   2   3   4      227.06      240.43      3.82 o
   3   3   4      250.93      275.27      5.88 o
   4   3   4       98.09       91.16      4.56 o
   5   3   4      102.38       90.93      4.89 o
   6   3   4       65.98       63.11      4.27 o
   7   3   4       99.59      104.68      4.47 o
   8   3   4      185.64      184.06      5.21 o
   9   3   4       11.29       12.55      3.09 o
  10   3   4       88.72       86.32      4.95 o
  11   3   4        2.10        4.66      5.93 o
  12   3   4        1.76        2.06      6.04 o
  13   3   4       23.59        9.88      6.45 o
 -14   4   4        6.28        2.15      5.35 o
 -13   4   4        1.64        0.06      4.95 o
 -12   4   4        2.97        2.85      3.12 o
 -11   4   4       10.16       11.13      3.02 o
 -10   4   4       36.64       32.58      3.93 o
  -9   4   4       12.62       15.77      3.79 o
  -8   4   4       93.18       91.22      3.21 o
  -7   4   4      164.30      153.21      3.64 o
  -6   4   4       31.46       31.91      2.72 o
  -5   4   4      229.85      251.99      4.79 o
  -4   4   4     2071.17     2063.79     19.35 o
  -3   4   4      311.25      326.97      5.15 o
  -2   4   4       36.26       31.11      3.20 o
  -1   4   4      746.85      742.02      6.93 o
   0   4   4      492.53      502.78      5.85 o
   1   4   4      230.00      219.87      5.30 o
   2   4   4      129.99      137.50      3.54 o
   3   4   4       14.51       15.98      2.32 o
   4   4   4        8.48        6.63      1.68 o
   5   4   4      121.04      118.91      4.33 o
   6   4   4       79.84       83.22      4.36 o
   7   4   4       17.69       12.32      3.75 o
   8   4   4        0.78        1.44      3.73 o
   9   4   4        0.45        1.64      3.78 o
  10   4   4       43.70       48.39      5.71 o
  11   4   4      189.11      194.73      6.50 o
  12   4   4       15.96       15.56      6.65 o
 -14   5   4        1.00        2.84      5.21 o
 -13   5   4       24.35       22.28      4.27 o
 -12   5   4        9.50        8.27      3.90 o
 -11   5   4        3.13        0.72      3.66 o
 -10   5   4       57.78       52.39      5.59 o
  -9   5   4      112.60      106.70     10.03 o
  -8   5   4       65.53       66.69      3.57 o
  -7   5   4        2.11        2.83      3.09 o
  -6   5   4       10.61       12.56      3.23 o
  -5   5   4       50.75       47.32      2.37 o
  -4   5   4       13.55       15.83      2.08 o
  -3   5   4      103.39       93.88      2.89 o
  -2   5   4      130.66      154.78      4.54 o
  -1   5   4       15.80       17.43      3.32 o
   0   5   4      583.50      556.55      6.49 o
   1   5   4       31.75       35.72      3.32 o
   2   5   4       59.86       65.30      3.46 o
   3   5   4      105.76      108.89      3.63 o
   4   5   4       27.76       27.64      2.70 o
   5   5   4      159.67      153.46      5.81 o
   6   5   4        5.84        6.66      3.78 o
   7   5   4       80.68       80.79      4.56 o
   8   5   4       33.71       30.68      4.04 o
   9   5   4        2.94        1.85      3.83 o
  10   5   4       76.74       95.92      5.02 o
  11   5   4        3.43        4.41      5.62 o
  12   5   4       20.09       17.68      6.25 o
 -13   6   4       80.48       71.65      4.89 o
 -12   6   4       76.03       62.88      4.63 o
 -11   6   4       49.15       49.07      4.21 o
 -10   6   4       37.66       36.51      4.09 o
  -9   6   4      168.88      162.79     15.11 o
  -8   6   4       33.88       41.57      5.74 o
  -7   6   4       91.83       99.67      4.37 o
  -6   6   4      159.66      177.30      5.01 o
  -5   6   4      170.02      166.58      3.21 o
  -4   6   4       12.74       11.67      2.58 o
  -3   6   4        6.27        8.19      2.36 o
  -2   6   4       86.55       86.36      3.80 o
  -1   6   4      199.67      194.64      4.09 o
   0   6   4      196.19      195.64      4.18 o
   1   6   4      269.54      259.18      5.35 o
   2   6   4      243.88      237.80      5.29 o
   3   6   4      326.87      329.66      5.55 o
   4   6   4       13.42       17.24      3.19 o
   5   6   4       25.26       20.14      4.78 o
   6   6   4       82.74       82.41      5.53 o
   7   6   4       12.34       14.95      3.98 o
   8   6   4      111.12      106.30      4.97 o
   9   6   4       32.92       40.32      4.01 o
  10   6   4       95.89       98.61      4.93 o
  11   6   4      104.18      104.48      6.07 o
 -12   7   4        1.49        1.59      4.04 o
 -11   7   4        1.33        6.35      3.80 o
 -10   7   4        0.00        1.00      3.73 o
  -9   7   4        8.46       15.06      3.53 o
  -8   7   4       77.73       82.10      6.36 o
  -7   7   4       35.31       39.20      4.08 o
  -6   7   4        0.61       -0.36      3.84 o
  -5   7   4       36.23       34.70      4.09 o
  -4   7   4        0.40        0.36      2.49 o
  -3   7   4       16.37       15.06      2.81 o
  -2   7   4        6.88        5.45      2.79 o
  -1   7   4       25.93       24.31      3.24 o
   0   7   4       99.41      101.30      3.87 o
   1   7   4        1.80        3.95      3.15 o
   2   7   4        5.20        5.53      3.22 o
   3   7   4      108.98      114.97      4.49 o
   4   7   4       64.31       67.33      3.61 o
   5   7   4       72.01       79.12      4.64 o
   6   7   4       36.07       39.03      4.24 o
   7   7   4        5.22        6.09      4.05 o
   8   7   4       69.33       72.66      4.83 o
   9   7   4       15.33       22.71      5.92 o
  10   7   4        1.60        5.65      6.03 o
 -11   8   4       86.16       80.08      7.14 o
 -10   8   4       22.95       24.37      8.60 o
  -9   8   4      567.19      580.05     19.25 o
  -8   8   4       33.48       29.82      6.32 o
  -7   8   4        0.05        3.18      5.65 o
  -6   8   4       32.15       37.19      4.48 o
  -5   8   4      120.00      138.59      5.51 o
  -4   8   4      382.58      374.66      8.40 o
  -3   8   4       12.12       13.97      2.96 o
  -2   8   4       35.54       30.70      3.33 o
  -1   8   4        0.05        0.47      3.19 o
   0   8   4       52.17       56.67      3.86 o
   1   8   4      254.85      252.32      6.22 o
   2   8   4      406.83      373.05      6.00 o
   3   8   4      621.30      616.23      7.19 o
   4   8   4       99.57      103.83      5.15 o
   5   8   4       14.82       15.78      4.15 o
   6   8   4       16.92       17.77      4.28 o
   7   8   4       82.09       88.13      5.14 o
   8   8   4      217.82      204.79      8.74 o
   9   8   4        4.39        2.56      5.97 o
 -10   9   4       24.88       29.51      6.74 o
  -9   9   4       72.20       73.76      7.33 o
  -8   9   4       33.94       36.12      6.61 o
  -7   9   4        5.55        3.86      5.63 o
  -6   9   4       91.84       93.26      7.18 o
  -5   9   4        9.16       14.34      4.45 o
  -4   9   4        0.65        3.04      4.28 o
  -3   9   4        0.19        2.72      3.11 o
  -2   9   4       24.03       25.81      3.55 o
  -1   9   4        4.66       11.27      3.45 o
   0   9   4       35.11       33.13      3.73 o
   1   9   4       27.66       33.25      3.86 o
   2   9   4       48.40       56.38      4.08 o
   3   9   4      103.14      103.95      5.23 o
   4   9   4        3.55        4.30      4.18 o
   5   9   4       35.15       48.81      4.87 o
   6   9   4        3.05       11.33      4.35 o
   7   9   4       28.90       29.39      6.24 o
   8   9   4       22.23       21.43      6.63 o
  -9  10   4        4.35        8.57      6.80 o
  -8  10   4       41.09       36.40      6.93 o
  -7  10   4       13.43       18.95      6.76 o
  -6  10   4        2.38        2.70      6.09 o
  -5  10   4       80.90       84.52      5.33 o
  -4  10   4        3.76        4.38      4.59 o
  -3  10   4        9.30        9.94      4.77 o
  -2  10   4       39.86       33.91      3.90 o
  -1  10   4       43.95       43.33      4.05 o
   0  10   4       51.40       49.11      4.20 o
   1  10   4        1.08        3.20      3.73 o
   2  10   4        1.68        3.70      3.76 o
   3  10   4        4.50        8.13      4.33 o
   4  10   4        0.72        3.52      4.42 o
   5  10   4        7.46       13.76      4.57 o
   6  10   4        5.19       11.58      4.76 o
   7  10   4       32.45       38.18      9.31 o
  -7  11   4        2.26        4.97      6.18 o
  -6  11   4        0.08        5.14      6.79 o
  -5  11   4        6.10        3.66      6.29 o
  -4  11   4        0.02        0.98      4.86 o
  -3  11   4        0.01       -0.04      4.81 o
  -2  11   4        4.35        5.94      4.89 o
  -1  11   4        0.25        4.19      3.87 o
   0  11   4       35.28       29.45      4.17 o
   1  11   4       40.24       34.82      4.39 o
   2  11   4       12.26       13.96      4.74 o
   3  11   4       19.53       26.14      5.00 o
   4  11   4        1.27        6.87      4.72 o
   5  11   4       85.70      100.97      6.12 o
  -3  12   4       50.45       60.61      5.93 o
  -2  12   4        4.81        5.60      5.34 o
  -1  12   4        0.00        1.06      5.27 o
   0  12   4        8.21        6.78      4.27 o
   1  12   4       10.06        7.81      4.92 o
 -15   1   5        0.59        1.64      5.43 o
 -14   1   5        2.47        2.24      4.14 o
 -13   1   5        0.31        0.52      5.02 o
 -12   1   5        8.61        8.15      4.88 o
 -11   1   5      164.93      129.20      6.41 o
 -10   1   5      103.24       97.81      4.14 o
  -9   1   5      535.37      554.79      6.91 o
  -8   1   5      323.03      342.69      3.96 o
  -7   1   5      501.77      478.90      7.86 o
  -6   1   5      413.60      424.19      3.50 o
  -5   1   5      115.06      118.16      1.92 o
  -4   1   5     2011.00     2047.32     13.79 o
  -3   1   5      305.81      326.45      3.50 o
  -2   1   5      144.87      153.32      2.37 o
  -1   1   5      224.97      241.29      2.86 o
   0   1   5      646.21      679.03      5.80 o
   1   1   5      365.55      386.58      4.64 o
   2   1   5      777.18      831.01      6.40 o
   3   1   5      196.90      184.88      3.13 o
   4   1   5      140.46      130.95      2.77 o
   5   1   5        3.59        4.41      1.47 o
   6   1   5       87.06       98.04      3.18 o
   7   1   5       28.33       33.88      2.83 o
   8   1   5       44.61       44.58      3.32 o
   9   1   5       14.06       19.33      4.13 o
  10   1   5       30.34       33.50      7.05 o
  11   1   5       18.11       20.66      6.35 o
  12   1   5       62.52       61.73      7.08 o
 -14   2   5        5.62        5.30      4.08 o
 -13   2   5      117.08      114.84      5.13 o
 -12   2   5        3.50       10.18      5.03 o
 -11   2   5        4.40        5.49      3.53 o
 -10   2   5      304.33      306.53      6.06 o
  -9   2   5      213.75      221.66      5.27 o
  -8   2   5      113.05      115.77      5.17 o
  -7   2   5       97.13       83.58      3.13 o
  -6   2   5      528.69      492.54      6.54 o
  -5   2   5        5.77        7.56      1.26 o
  -4   2   5        0.08        2.25      1.60 o
  -3   2   5      250.91      250.36      3.67 o
  -2   2   5        0.20        0.07      1.98 o
  -1   2   5      660.62      724.21      4.89 o
   0   2   5      341.67      340.80      4.63 o
   1   2   5      399.55      411.25      4.47 o
   2   2   5        3.51        1.82      1.79 o
   3   2   5      532.26      565.30      7.19 o
   4   2   5      303.11      311.12      6.66 o
   5   2   5        9.73       10.84      4.08 o
   6   2   5      111.80      110.93      4.04 o
   7   2   5        7.31        8.30      2.63 o
   8   2   5        0.15        4.16      3.35 o
   9   2   5       46.99       43.05      4.38 o
  10   2   5        6.77       13.00      5.96 o
  11   2   5        7.03        7.60      6.15 o
  12   2   5       14.60       12.69      6.81 o
 -14   3   5        1.96        2.78      5.12 o
 -13   3   5       23.38       22.69      4.12 o
 -12   3   5        6.79       10.44      5.01 o
 -11   3   5        0.38        1.38      3.53 o
 -10   3   5       17.94       16.25      3.69 o
  -9   3   5       74.95       77.27      4.46 o
  -8   3   5       21.25       24.67      3.63 o
  -7   3   5      153.97      155.04      4.64 o
  -6   3   5       85.69       76.96      3.78 o
  -5   3   5       18.02       18.31      1.78 o
  -4   3   5       37.83       36.54      2.24 o
  -3   3   5        0.62        0.83      2.87 o
  -2   3   5        2.61        3.57      2.88 o
  -1   3   5      370.09      409.21      4.71 o
   0   3   5      210.28      200.87      3.69 o
   1   3   5       63.41       65.98      2.81 o
   2   3   5        7.38        6.38      2.31 o
   3   3   5       66.11       58.19      2.54 o
   4   3   5       37.51       39.75      1.58 o
   5   3   5        3.57        4.86      3.47 o
   6   3   5      133.07      132.04      4.96 o
   7   3   5      243.58      237.09      5.86 o
   8   3   5       48.63       47.19      4.41 o
   9   3   5        0.83        3.52      3.46 o
  10   3   5       14.72       19.88      4.59 o
  11   3   5        3.78        4.82      6.33 o
  12   3   5        2.69        2.31      6.47 o
 -14   4   5        0.17       -0.40      5.23 o
 -13   4   5        1.56        3.76      3.91 o
 -12   4   5        3.98        6.09      3.95 o
 -11   4   5        3.40        1.72      3.85 o
 -10   4   5        4.20        3.37      3.90 o
  -9   4   5      108.36      104.78      4.84 o
  -8   4   5      214.55      210.35      4.41 o
  -7   4   5       63.59       69.33      3.36 o
  -6   4   5      328.99      326.84      6.32 o
  -5   4   5     1036.05      997.53     13.18 o
  -4   4   5        6.08        7.17      3.11 o
  -3   4   5      997.99      956.83      8.32 o
  -2   4   5       17.90       19.80      3.19 o
  -1   4   5       35.33       45.43      3.37 o
   0   4   5      367.67      360.90      5.49 o
   1   4   5      140.05      136.99      3.66 o
   2   4   5       29.52       25.50      2.84 o
   3   4   5      265.18      271.89      4.72 o
   4   4   5       12.35       12.25      1.67 o
   5   4   5      132.38      123.86      4.84 o
   6   4   5       45.82       60.26      4.56 o
   7   4   5        9.67       10.07      3.99 o
   8   4   5        0.98        1.62      3.91 o
   9   4   5       29.39       30.13      4.29 o
  10   4   5       16.02       17.72      3.83 o
  11   4   5      159.45      162.37      8.58 o
 -13   5   5        0.63       -1.14      4.13 o
 -12   5   5       38.62       24.08      4.09 o
 -11   5   5       56.36       57.80      5.82 o
 -10   5   5      169.58      171.72      7.19 o
  -9   5   5      598.83      566.41     14.38 o
  -8   5   5       14.60       19.29      3.62 o
  -7   5   5       22.40       21.18      3.69 o
  -6   5   5       52.90       53.71      4.03 o
  -5   5   5       32.69       36.84      2.13 o
  -4   5   5      236.58      228.71      5.98 o
  -3   5   5       75.77       83.40      4.20 o
  -2   5   5      618.22      590.36      7.15 o
  -1   5   5       48.06       51.05      3.77 o
   0   5   5        3.44        5.82      3.29 o
   1   5   5       48.79       50.12      3.58 o
   2   5   5     1275.51     1233.99      9.08 o
   3   5   5       14.77       14.78      2.71 o
   4   5   5       96.79       83.50      2.86 o
   5   5   5       28.97       21.47      4.18 o
   6   5   5      138.51      142.23      5.26 o
   7   5   5       35.05       32.46      4.67 o
   8   5   5       46.54       46.48      4.61 o
   9   5   5      183.85      187.73      6.11 o
  10   5   5        5.69        5.37      4.33 o
  11   5   5       56.96       64.11      6.96 o
 -13   6   5       12.90       14.77      4.42 o
 -12   6   5       24.27       14.77      4.06 o
 -11   6   5        1.01        5.31      5.51 o
 -10   6   5       72.52       68.93      6.33 o
  -9   6   5       15.09       12.00      5.30 o
  -8   6   5      219.52      201.10      7.44 o
  -7   6   5      163.23      163.58      5.11 o
  -6   6   5        2.81        5.02      3.72 o
  -5   6   5       30.46       33.58      2.44 o
  -4   6   5       66.35       64.60      2.99 o
  -3   6   5      246.96      227.54      4.39 o
  -2   6   5        5.57        6.55      2.72 o
  -1   6   5        7.73       10.22      3.72 o
   0   6   5      362.47      360.37      6.43 o
   1   6   5       12.83       10.75      3.66 o
   2   6   5      983.62      927.72      8.59 o
   3   6   5        1.39        4.38      3.14 o
   4   6   5       60.34       50.06      5.54 o
   5   6   5      268.48      259.92      9.65 o
   6   6   5       76.73       87.26      4.98 o
   7   6   5        6.37        5.13      4.12 o
   8   6   5       60.89       50.80      4.77 o
   9   6   5       14.63        9.64      4.37 o
  10   6   5        2.19        0.20      6.09 o
 -12   7   5      129.63      133.27      5.59 o
 -11   7   5       64.40       58.32      4.58 o
 -10   7   5       23.54       22.82      6.10 o
  -9   7   5       28.22       35.74      6.10 o
  -8   7   5        1.31        7.37      5.75 o
  -7   7   5        5.21        6.90      3.79 o
  -6   7   5       26.84       32.91      4.25 o
  -5   7   5       71.19       68.73      5.64 o
  -4   7   5        1.21       -0.42      2.58 o
  -3   7   5       13.68       14.40      3.03 o
  -2   7   5      217.32      231.62      4.81 o
  -1   7   5      206.60      200.59      5.85 o
   0   7   5      260.25      244.24      5.02 o
   1   7   5      342.42      324.71      5.71 o
   2   7   5       12.23       11.41      3.95 o
   3   7   5      340.17      305.78      6.02 o
   4   7   5       55.91       59.94      5.84 o
   5   7   5       30.15       25.95      5.38 o
   6   7   5      316.73      288.59      8.37 o
   7   7   5       39.83       33.19      4.56 o
   8   7   5       96.30       95.70      5.86 o
   9   7   5        0.00        0.82      5.78 o
  10   7   5        0.82        3.36      6.30 o
 -11   8   5       10.99       22.41      6.65 o
 -10   8   5        0.08        4.09      5.85 o
  -9   8   5       39.46       48.77      6.92 o
  -8   8   5      157.52      157.05      9.88 o
  -7   8   5        2.42        0.17      5.81 o
  -6   8   5       67.83       70.12      4.98 o
  -5   8   5        1.44        2.80      4.23 o
  -4   8   5       12.16       14.52      4.40 o
  -3   8   5        3.39        4.44      3.03 o
  -2   8   5        5.84        4.33      3.21 o
  -1   8   5       29.46       29.75      3.51 o
   0   8   5       33.07       30.15      3.68 o
   1   8   5       11.13        7.34      3.45 o
   2   8   5       89.16       95.11      4.28 o
   3   8   5       24.21       25.32      4.37 o
   4   8   5        0.18        4.60      4.26 o
   5   8   5       22.58       25.64      4.47 o
   6   8   5        9.30       14.13      4.48 o
   7   8   5       45.25       42.01      4.90 o
   8   8   5        3.15        2.90      4.54 o
   9   8   5       25.59       32.10      6.52 o
 -10   9   5        5.09        8.71      5.94 o
  -9   9   5        1.84        6.13      5.74 o
  -8   9   5       24.53       22.53      6.32 o
  -7   9   5      116.56      126.46      9.41 o
  -6   9   5        7.19        6.81      5.58 o
  -5   9   5       76.26       82.58      5.24 o
  -4   9   5       21.76       20.69      4.63 o
  -3   9   5        0.53        1.11      4.36 o
  -2   9   5      127.09      114.17      4.49 o
  -1   9   5       13.38       12.91      3.58 o
   0   9   5        7.08       10.98      3.61 o
   1   9   5      295.55      272.96      5.79 o
   2   9   5       78.70       71.14      5.08 o
   3   9   5        0.31        2.78      4.16 o
   4   9   5        3.10       10.46      4.47 o
   5   9   5        8.26       13.51      4.57 o
   6   9   5       23.63       20.71      4.67 o
   7   9   5       16.68       18.09      4.68 o
  -8  10   5       48.16       49.41      7.11 o
  -7  10   5        3.11        6.39      6.64 o
  -6  10   5        0.19        1.31      5.77 o
  -5  10   5       24.08       30.31      4.95 o
  -4  10   5        7.00       10.77      4.80 o
  -3  10   5      243.91      253.54      9.14 o
  -2  10   5        9.01       11.35      4.92 o
  -1  10   5      102.85       92.47      4.54 o
   0  10   5        0.45        5.72      3.70 o
   1  10   5        5.32        9.40      3.82 o
   2  10   5       61.39       64.09      5.14 o
   3  10   5       29.83       23.09      4.72 o
   4  10   5      120.73      127.77      6.14 o
   5  10   5        5.03        8.45      4.82 o
   6  10   5       28.52       37.16      5.33 o
  -6  11   5        7.27        5.74      6.50 o
  -5  11   5       32.09       38.29      6.74 o
  -4  11   5       16.26       23.74      5.07 o
  -3  11   5        0.03        1.54      5.12 o
  -2  11   5       45.07       41.69      5.37 o
  -1  11   5        0.64        3.53      4.86 o
   0  11   5       14.37       19.10      4.17 o
   1  11   5       50.29       45.50      5.17 o
   2  11   5        8.93       10.09      4.79 o
   3  11   5        4.36        7.00      4.83 o
   4  11   5       53.87       62.06      5.78 o
 -14   0   6        1.42        1.31      7.67 o
 -13   0   6        3.36        0.20      7.77 o
 -12   0   6      247.73      219.81     11.07 o
 -11   0   6        7.51        6.04      6.58 o
 -10   0   6      296.24      281.92     11.49 o
  -9   0   6       79.79       77.25      4.17 o
  -8   0   6     3113.68     3093.42     16.86 o
  -7   0   6      460.74      472.44      7.02 o
  -6   0   6      458.52      443.46      6.87 o
  -5   0   6        7.34        7.19      3.11 o
  -4   0   6      713.10      731.85      5.48 o
  -3   0   6     3487.86     3498.53     38.17 o
  -2   0   6        5.13        8.19      2.60 o
  -1   0   6     2620.16     2807.86     18.72 o
   0   0   6     1171.81     1131.35      9.38 o
   1   0   6       44.67       36.45      2.99 o
   2   0   6      455.04      440.60      7.51 o
   3   0   6      406.39      378.53      7.67 o
   4   0   6      322.83      340.47     12.80 o
   5   0   6       36.68       35.08      3.88 o
   6   0   6        0.89        1.27      4.51 o
   7   0   6      136.18      131.02      6.03 o
   8   0   6       32.70       37.50      4.97 o
   9   0   6        1.40        3.32      8.26 o
  10   0   6       86.33       87.09     10.72 o
  11   0   6       64.30       56.56     10.43 o
  12   0   6        0.57        0.91      9.40 o
 -14   1   6        0.01        5.94      5.67 o
 -13   1   6        1.79        4.63      5.10 o
 -12   1   6      126.91      126.97      8.97 o
 -11   1   6      118.19      122.89      6.65 o
 -10   1   6        1.45        1.69      3.28 o
  -9   1   6      446.09      471.92      6.86 o
  -8   1   6        0.01        0.07      2.23 o
  -7   1   6      100.02      104.51      3.03 o
  -6   1   6       33.83       32.16      2.46 o
  -5   1   6       42.03       35.88      2.31 o
  -4   1   6        6.12        7.97      1.47 o
  -3   1   6      873.67      894.71      5.33 o
  -2   1   6       18.35       20.02      1.89 o
  -1   1   6      102.20      106.39      2.46 o
   0   1   6      888.09      874.98      5.25 o
   1   1   6       67.68       68.07      2.55 o
   2   1   6       49.79       52.61      2.50 o
   3   1   6       51.84       48.74      3.48 o
   4   1   6       82.59       83.79      2.47 o
   5   1   6      142.61      147.20      4.44 o
   6   1   6       99.33       95.51      3.48 o
   7   1   6      188.13      193.05      4.26 o
   8   1   6        5.81        6.71      3.10 o
   9   1   6        0.04        1.52      4.13 o
  10   1   6       54.56       47.87      6.80 o
  11   1   6        0.08        3.00      6.52 o
 -14   2   6        0.67        4.45      5.42 o
 -13   2   6       35.01       41.81      5.83 o
 -12   2   6       87.23       91.44      6.58 o
 -11   2   6        0.35        3.02      4.74 o
 -10   2   6        2.86        5.10      3.49 o
  -9   2   6       95.27       87.35      4.35 o
  -8   2   6      734.36      728.39      8.23 o
  -7   2   6      235.59      220.95      3.46 o
  -6   2   6        0.25        1.66      1.56 o
  -5   2   6      188.35      173.94      2.45 o
  -4   2   6       27.91       24.68      2.48 o
  -3   2   6      742.19      798.19      7.11 o
  -2   2   6        2.85        4.53      2.04 o
  -1   2   6       24.86       26.57      2.31 o
   0   2   6        1.37        7.50      2.45 o
   1   2   6      136.59      137.06      3.36 o
   2   2   6        9.06        9.50      2.38 o
   3   2   6      387.28      399.37      5.63 o
   4   2   6       12.38       15.09      3.31 o
   5   2   6       14.06       17.10      3.25 o
   6   2   6       81.85       76.16      4.14 o
   7   2   6      239.09      226.83      4.42 o
   8   2   6        2.31        3.42      3.54 o
   9   2   6       61.82       56.24      4.81 o
  10   2   6        0.10        2.63      6.31 o
  11   2   6       19.31       13.88      6.76 o
 -14   3   6       29.42       36.05      4.74 o
 -13   3   6        8.89       17.63      5.80 o
 -12   3   6        0.74        2.34      5.15 o
 -11   3   6       54.11       50.60      4.31 o
 -10   3   6        0.30        1.30      3.76 o
  -9   3   6      304.23      300.31      6.44 o
  -8   3   6      147.02      151.70      5.19 o
  -7   3   6        2.46        2.26      3.70 o
  -6   3   6       51.66       51.00      3.90 o
  -5   3   6      375.51      389.96      6.89 o
  -4   3   6     1395.33     1428.17     18.89 o
  -3   3   6       27.09       36.61      3.45 o
  -2   3   6      156.41      157.78      5.30 o
  -1   3   6      106.76      117.63      3.46 o
   0   3   6       16.05       12.94      2.67 o
   1   3   6      100.15      110.92      3.36 o
   2   3   6      237.03      242.78      4.10 o
   3   3   6        6.54        8.97      2.30 o
   4   3   6      161.43      152.77      4.17 o
   5   3   6      181.00      168.67      5.25 o
   6   3   6      150.70      138.29      5.36 o
   7   3   6       34.33       34.99      3.94 o
   8   3   6      159.45      150.04      4.99 o
   9   3   6        4.80        4.46      3.80 o
  10   3   6       59.72       46.84      5.07 o
  11   3   6       20.91       25.84      7.02 o
 -13   4   6        3.17        2.48      5.56 o
 -12   4   6       15.31       12.85      4.29 o
 -11   4   6        7.66        9.06      3.98 o
 -10   4   6        0.01        2.70      3.93 o
  -9   4   6       54.60       53.77      3.50 o
  -8   4   6       29.73       32.07      3.43 o
  -7   4   6        7.56        7.86      3.16 o
  -6   4   6      354.59      356.73      5.60 o
  -5   4   6      102.89      100.89      3.87 o
  -4   4   6        1.72        3.72      3.58 o
  -3   4   6      210.80      206.87      5.11 o
  -2   4   6      133.50      132.68      4.53 o
  -1   4   6      208.41      197.66      4.84 o
   0   4   6      262.10      265.22      4.58 o
   1   4   6       57.47       54.67      3.19 o
   2   4   6      146.11      147.04      3.69 o
   3   4   6        0.19        0.92      2.27 o
   4   4   6        2.74        6.06      3.86 o
   5   4   6      208.65      208.92      5.91 o
   6   4   6       31.88       34.91      4.32 o
   7   4   6        0.14        3.18      4.13 o
   8   4   6        4.48        4.97      4.30 o
   9   4   6       38.73       51.02      4.47 o
  10   4   6       65.40       65.16      4.75 o
  11   4   6        0.10        5.92      6.85 o
 -13   5   6        0.56       -0.41      6.43 o
 -12   5   6       87.30       97.00      5.50 o
 -11   5   6        6.71        3.83      4.40 o
 -10   5   6        2.79       -0.03      5.17 o
  -9   5   6        1.78        4.00      5.25 o
  -8   5   6      111.94      105.87      5.69 o
  -7   5   6       16.12       18.05      3.94 o
  -6   5   6      157.16      145.14      5.01 o
  -5   5   6       66.27       63.01      4.21 o
  -4   5   6      122.11      129.40      4.78 o
  -3   5   6        3.25        7.18      3.79 o
  -2   5   6      249.13      257.94      5.76 o
  -1   5   6        4.41        7.81      3.69 o
   0   5   6      219.26      222.13      5.22 o
   1   5   6       71.57       68.25      3.99 o
   2   5   6       80.37       79.83      3.53 o
   3   5   6       34.09       35.84      2.89 o
   4   5   6        0.15        1.99      4.14 o
   5   5   6        0.68        0.98      4.08 o
   6   5   6        0.18        1.23      4.07 o
   7   5   6       53.84       48.29      4.77 o
   8   5   6       45.75       52.23      4.96 o
   9   5   6       51.15       55.07      5.20 o
  10   5   6       57.83       74.60      5.52 o
 -12   6   6        1.25        0.06      5.95 o
 -11   6   6        0.23       -0.40      5.99 o
 -10   6   6       76.24       75.13      6.75 o
  -9   6   6      164.28      151.48      9.03 o
  -8   6   6      254.05      238.07     19.36 o
  -7   6   6        4.54        8.35      3.98 o
  -6   6   6      156.32      154.56      5.37 o
  -5   6   6      105.93      103.90      5.05 o
  -4   6   6      191.40      192.83      4.19 o
  -3   6   6       98.22      102.22      4.99 o
  -2   6   6      218.62      209.75      5.71 o
  -1   6   6      765.77      756.44      8.73 o
   0   6   6      223.57      243.45      5.82 o
   1   6   6       16.60       22.84      3.92 o
   2   6   6        4.16        6.76      3.59 o
   3   6   6      564.03      524.62     10.02 o
   4   6   6       96.01      113.44      6.34 o
   5   6   6       50.13       51.25      4.70 o
   6   6   6       16.68       14.58      4.38 o
   7   6   6        1.43        5.69      4.41 o
   8   6   6       16.40       23.43      4.82 o
   9   6   6        4.62        4.78      4.69 o
  10   6   6        4.73        4.26      6.37 o
 -11   7   6        0.04       -4.55      6.00 o
 -10   7   6        0.55        2.12      5.67 o
  -9   7   6       29.61       32.56      9.61 o
  -8   7   6       30.90       32.08      5.82 o
  -7   7   6        0.00        1.63      4.03 o
  -6   7   6        0.18        4.15      4.15 o
  -5   7   6        5.98        7.74      4.27 o
  -4   7   6      146.40      147.71      5.60 o
  -3   7   6       30.40       31.79      3.24 o
  -2   7   6       50.26       54.72      3.63 o
  -1   7   6        0.15        3.65      4.04 o
   0   7   6       96.23       98.83      4.91 o
   1   7   6        0.66        4.90      3.85 o
   2   7   6       27.43       28.62      3.95 o
   3   7   6      274.04      288.81     14.39 o
   4   7   6        2.43        3.81      5.09 o
   5   7   6        3.59        3.56      5.19 o
   6   7   6       43.42       43.85      5.92 o
   7   7   6        4.91        0.97      5.36 o
   8   7   6       12.03       14.23      5.67 o
   9   7   6        0.80        1.62      5.62 o
 -10   8   6       57.32       59.92      7.14 o
  -9   8   6       10.12        9.94      6.23 o
  -8   8   6       75.06       71.55      9.90 o
  -7   8   6        8.39       14.64      5.98 o
  -6   8   6      123.07      123.47      5.58 o
  -5   8   6       33.37       37.08      4.82 o
  -4   8   6       86.99       93.42      5.23 o
  -3   8   6        1.31        2.92      2.98 o
  -2   8   6       65.94       69.62      3.90 o
  -1   8   6       82.52       70.16      4.02 o
   0   8   6       32.04       27.79      3.59 o
   1   8   6      252.27      245.98      5.43 o
   2   8   6       15.72       12.25      4.22 o
   3   8   6      194.24      178.72      6.19 o
   4   8   6        0.30        5.06      4.23 o
   5   8   6       38.20       38.31      4.85 o
   6   8   6        1.70        1.27      4.52 o
   7   8   6       37.91       31.09      4.97 o
   8   8   6        5.39        9.41      4.79 o
  -9   9   6       13.40       13.82      6.06 o
  -8   9   6       44.00       52.57      7.04 o
  -7   9   6       93.45      102.88      7.35 o
  -6   9   6        1.34        3.41      4.61 o
  -5   9   6       31.49       36.28      4.97 o
  -4   9   6        5.99        8.40      4.51 o
  -3   9   6       10.66       10.38      4.76 o
  -2   9   6      124.83      115.72      4.60 o
  -1   9   6       16.49       17.72      3.73 o
   0   9   6       32.16       34.00      3.89 o
   1   9   6       29.80       22.72      3.80 o
   2   9   6       26.60       21.74      4.46 o
   3   9   6       68.21       67.21      5.13 o
   4   9   6       12.09       11.94      4.68 o
   5   9   6        0.83        5.92      4.68 o
   6   9   6        0.99        3.16      4.77 o
  -7  10   6        6.57       15.16      6.27 o
  -6  10   6       16.66       21.42      6.12 o
  -5  10   6        0.45        1.15      4.53 o
  -4  10   6       13.04       15.01      4.77 o
  -3  10   6       10.53        8.48      5.01 o
  -2  10   6        1.94        5.21      4.91 o
  -1  10   6       22.67       26.94      3.96 o
   0  10   6        0.36       -1.73      3.71 o
   1  10   6        2.02        2.57      4.52 o
   2  10   6      135.67      138.39      6.21 o
   3  10   6        4.71        7.82      4.72 o
   4  10   6       12.23       10.96      4.92 o
   5  10   6       59.07       63.77      6.09 o
  -5  11   6       28.69       39.92     12.28 o
  -4  11   6        0.54       -1.92      5.06 o
  -3  11   6       17.06       14.26      5.18 o
  -2  11   6        3.30        9.26      5.09 o
  -1  11   6        1.29        3.88      5.02 o
   0  11   6       34.10       42.45      5.13 o
   1  11   6        4.85        4.76      4.80 o
   2  11   6        0.58        4.35      4.78 o
 -14   1   7       90.71       89.09      7.44 o
 -13   1   7       19.54       22.85      5.75 o
 -12   1   7      186.12      205.97      7.93 o
 -11   1   7       25.83       25.40      5.15 o
 -10   1   7       73.20       66.26      5.98 o
  -9   1   7      136.78      131.59      4.68 o
  -8   1   7       40.76       43.04      3.91 o
  -7   1   7      106.86      107.00      3.34 o
  -6   1   7      373.02      369.78      4.87 o
  -5   1   7       54.78       55.46      2.02 o
  -4   1   7      260.22      266.48      3.52 o
  -3   1   7      429.62      459.73      3.94 o
  -2   1   7       85.79       77.16      2.46 o
  -1   1   7      163.13      166.46      3.01 o
   0   1   7      169.65      177.51      3.11 o
   1   1   7       14.12       13.64      2.40 o
   2   1   7      118.66      123.48      3.28 o
   3   1   7       28.18       31.02      3.51 o
   4   1   7        3.78        6.40      3.21 o
   5   1   7      341.32      313.89      5.86 o
   6   1   7       76.64       72.33      3.69 o
   7   1   7      576.63      565.51      6.92 o
   8   1   7      102.99      102.12      5.72 o
   9   1   7       30.53       35.80      6.76 o
  10   1   7       15.19       19.37      6.73 o
  11   1   7       10.76        9.58      7.14 o
 -14   2   7       65.76       63.18      6.68 o
 -13   2   7       90.01      115.46      7.21 o
 -12   2   7       29.11       24.50      5.73 o
 -11   2   7       30.46       35.12      5.41 o
 -10   2   7       64.75       66.27      4.18 o
  -9   2   7      270.10      272.61      6.14 o
  -8   2   7      381.64      366.56      6.65 o
  -7   2   7       26.53       24.66      2.64 o
  -6   2   7      113.39      115.62      3.87 o
  -5   2   7      226.59      226.67      3.15 o
  -4   2   7        8.30        6.15      2.04 o
  -3   2   7      139.95      147.50      2.79 o
  -2   2   7      381.18      368.83      3.85 o
  -1   2   7      228.36      237.72      3.43 o
   0   2   7       25.15       20.19      2.50 o
   1   2   7        1.77        1.23      2.37 o
   2   2   7        0.78        1.66      2.38 o
   3   2   7      392.01      383.62      5.19 o
   4   2   7      383.10      375.47      6.06 o
   5   2   7      124.38      120.19      4.67 o
   6   2   7      636.35      606.10      7.67 o
   7   2   7       81.32       77.30      3.73 o
   8   2   7        6.52       11.41      3.88 o
   9   2   7       47.19       42.77      5.06 o
  10   2   7        8.89        6.48      6.70 o
 -13   3   7       22.59       25.62      5.97 o
 -12   3   7       17.66       25.13      5.77 o
 -11   3   7      110.23      110.47      6.89 o
 -10   3   7       82.49       83.95      5.05 o
  -9   3   7        3.44        4.23      3.98 o
  -8   3   7      258.55      245.02      6.17 o
  -7   3   7      122.79      122.85      5.05 o
  -6   3   7       36.27       35.45      3.98 o
  -5   3   7       80.53       80.50      4.37 o
  -4   3   7        2.87        4.43      3.53 o
  -3   3   7        0.31        1.72      3.33 o
  -2   3   7       48.82       48.64      4.49 o
  -1   3   7      173.42      173.93      4.53 o
   0   3   7       98.01       96.14      3.60 o
   1   3   7      259.17      263.17      4.63 o
   2   3   7      374.13      371.20      8.27 o
   3   3   7        2.27        2.44      2.51 o
   4   3   7       69.77       70.45      4.78 o
   5   3   7       47.79       44.56      4.64 o
   6   3   7       49.08       50.49      4.20 o
   7   3   7       46.27       50.08      4.29 o
   8   3   7       63.64       72.45      4.59 o
   9   3   7      110.19      106.98      5.34 o
  10   3   7       51.56       62.97      7.76 o
 -13   4   7       33.62       46.33      6.54 o
 -12   4   7        0.02        2.53      5.47 o
 -11   4   7       46.11       47.56      4.72 o
 -10   4   7      163.76      167.01      5.94 o
  -9   4   7       21.32       19.88      3.40 o
  -8   4   7     1087.05     1077.87      9.24 o
  -7   4   7       18.23       19.33      4.15 o
  -6   4   7       23.35       24.14      3.59 o
  -5   4   7        7.82        7.44      3.39 o
  -4   4   7      140.74      140.69      5.09 o
  -3   4   7      144.81      136.99      4.95 o
  -2   4   7        5.27        2.18      3.74 o
  -1   4   7      232.22      243.67      5.65 o
   0   4   7        4.24        4.01      3.06 o
   1   4   7        1.46        1.98      2.83 o
   2   4   7       12.13       12.17      2.95 o
   3   4   7        1.38        0.51      4.19 o
   4   4   7      126.00      119.08      5.35 o
   5   4   7      466.28      440.63      7.99 o
   6   4   7       94.97       85.87      5.15 o
   7   4   7       53.27       58.74      5.03 o
   8   4   7        1.43        1.99      4.07 o
   9   4   7        0.00        7.49      4.20 o
  10   4   7        5.73       10.45      4.38 o
 -12   5   7        0.19        0.63      4.59 o
 -11   5   7        0.03        1.48      4.35 o
 -10   5   7        0.88       -0.50      4.38 o
  -9   5   7       58.96       63.20      6.30 o
  -8   5   7        0.88        3.98      3.90 o
  -7   5   7      192.62      196.97      6.43 o
  -6   5   7       39.91       39.95      4.30 o
  -5   5   7       32.84       27.82      4.29 o
  -4   5   7      122.56      112.01      5.07 o
  -3   5   7      229.94      209.78      5.82 o
  -2   5   7       62.32       63.24      4.57 o
  -1   5   7      131.02      119.05      4.88 o
   0   5   7        7.48        6.14      3.69 o
   1   5   7      124.23      124.76      4.71 o
   2   5   7      230.26      233.29      8.38 o
   3   5   7       42.48       37.54      4.61 o
   4   5   7      139.40      149.16      5.75 o
   5   5   7       45.64       33.85      4.66 o
   6   5   7        2.54        2.45      4.28 o
   7   5   7       18.64       21.24      4.69 o
   8   5   7       39.15       29.88      4.86 o
   9   5   7       39.33       51.01      5.39 o
 -12   6   7        5.32        3.48      6.08 o
 -11   6   7        0.00        1.08      5.62 o
 -10   6   7        3.80        2.75      5.87 o
  -9   6   7        6.38        4.07      5.46 o
  -8   6   7       14.62       16.17      4.19 o
  -7   6   7        0.03        0.39      4.06 o
  -6   6   7        4.95        5.04      4.13 o
  -5   6   7      125.27      128.77      5.34 o
  -4   6   7      174.94      159.12      5.68 o
  -3   6   7       25.00       26.23      4.39 o
  -2   6   7      163.44      164.83      5.51 o
  -1   6   7       32.93       28.65      4.34 o
   0   6   7       82.00       88.27      4.81 o
   1   6   7      201.80      206.41      5.58 o
   2   6   7      450.27      417.11     15.08 o
   3   6   7       18.74       20.96      5.52 o
   4   6   7       18.51       14.50      4.37 o
   5   6   7        7.82        8.81      4.54 o
   6   6   7       24.12       24.96      4.72 o
   7   6   7       22.22       32.23      4.92 o
   8   6   7       14.81       10.43      4.86 o
   9   6   7        1.11        3.35      5.03 o
 -11   7   7       18.80       17.72      6.61 o
 -10   7   7       33.64       40.87      6.27 o
  -9   7   7       61.42       59.22      6.53 o
  -8   7   7        0.22        1.02      5.79 o
  -7   7   7       77.37       78.98      5.13 o
  -6   7   7        2.18        3.94      4.36 o
  -5   7   7       79.74       72.25      5.04 o
  -4   7   7        7.05        9.47      4.25 o
  -3   7   7        3.23        5.37      3.08 o
  -2   7   7      368.41      344.95      7.14 o
  -1   7   7        0.96        4.81      4.28 o
   0   7   7      253.09      246.84      7.67 o
   1   7   7      659.69      646.87      8.69 o
   2   7   7       19.68       19.93      5.34 o
   3   7   7       22.34       22.56      5.63 o
   4   7   7        5.71        2.93      5.38 o
   5   7   7       25.84       24.60      5.68 o
   6   7   7        1.98        2.61      5.57 o
   7   7   7        7.83       11.76      5.67 o
   8   7   7        1.35       -1.04      5.89 o
 -10   8   7       29.06       28.79      6.23 o
  -9   8   7        4.62        6.09      5.92 o
  -8   8   7       44.51       48.95      6.78 o
  -7   8   7       58.24       60.17      6.65 o
  -6   8   7        1.61        3.40      4.43 o
  -5   8   7        0.22        2.12      4.34 o
  -4   8   7       58.62       58.75      5.26 o
  -3   8   7      192.54      189.86      6.28 o
  -2   8   7        9.83       15.61      3.38 o
  -1   8   7       84.63       82.94      4.29 o
   0   8   7       84.87       82.53      4.32 o
   1   8   7        8.29        7.93      5.73 o
   2   8   7       31.35       27.51      5.89 o
   3   8   7        8.98       11.24      5.74 o
   4   8   7        5.72       10.48      5.75 o
   5   8   7       12.63       19.22      5.86 o
   6   8   7       18.91       21.80      6.22 o
   7   8   7        0.51        1.28      6.01 o
  -8   9   7       72.50       85.66      7.48 o
  -7   9   7       65.62       84.76     16.00 o
  -6   9   7        1.73        4.37      4.67 o
  -5   9   7       80.26       64.29      5.43 o
  -4   9   7       20.44       21.16      4.76 o
  -3   9   7        8.98        8.79      4.73 o
  -2   9   7        7.44       12.58      4.70 o
  -1   9   7        0.15        0.50      3.52 o
   0   9   7       44.57       56.94      4.97 o
   1   9   7        9.88       13.77      4.56 o
   2   9   7       13.37       18.78      4.64 o
   3   9   7       28.27       30.85      4.82 o
   4   9   7       42.17       52.28      5.32 o
   5   9   7        1.82        3.51      4.79 o
  -6  10   7       55.62       62.26      7.00 o
  -5  10   7       12.81       10.04      4.81 o
  -4  10   7        9.25       13.24      4.91 o
  -3  10   7        1.81        1.77      4.87 o
  -2  10   7       23.13       24.86      4.96 o
  -1  10   7        8.61       13.40      4.62 o
   0  10   7       17.40       22.97      4.74 o
   1  10   7       13.14        7.53      4.81 o
   2  10   7       35.72       33.24      5.18 o
   3  10   7       11.16        9.33      4.86 o
 -13   0   8      366.40      399.92     15.04 o
 -12   0   8       11.81       23.43      8.40 o
 -11   0   8      101.04       99.67      9.81 o
 -10   0   8        4.87        0.83      7.72 o
  -9   0   8       74.58       59.59      8.61 o
  -8   0   8     1462.66     1458.17     15.43 o
  -7   0   8      983.50     1027.24     12.43 o
  -6   0   8        0.22        1.14      3.84 o
  -5   0   8        0.19        0.28      2.47 o
  -4   0   8      254.18      263.45      5.87 o
  -3   0   8        3.43        9.30      2.93 o
  -2   0   8      206.74      197.82      5.59 o
  -1   0   8      129.51      131.67      4.46 o
   0   0   8      317.20      294.22      6.49 o
   1   0   8        1.04        0.75      3.34 o
   2   0   8      179.78      175.02      6.71 o
   3   0   8       48.58       57.88      5.80 o
   4   0   8      157.52      159.93      7.08 o
   5   0   8       17.77        9.39      4.23 o
   6   0   8      416.10      412.76      9.53 o
   7   0   8        0.09        2.60      5.17 o
   8   0   8       27.80       29.82      5.47 o
   9   0   8      100.24      113.97     11.67 o
  10   0   8       14.69       11.44     10.15 o
 -13   1   8        3.77        4.36      5.70 o
 -12   1   8       13.37       17.59      5.97 o
 -11   1   8        0.59       -0.36      5.18 o
 -10   1   8        0.11        3.08      4.96 o
  -9   1   8        4.76        4.01      3.43 o
  -8   1   8        2.09        4.42      3.74 o
  -7   1   8        1.48        3.32      2.77 o
  -6   1   8       23.06       20.59      2.96 o
  -5   1   8      423.10      414.18      5.55 o
  -4   1   8       11.67       18.87      2.03 o
  -3   1   8      151.68      149.02      2.95 o
  -2   1   8        7.84        7.13      2.23 o
  -1   1   8      195.65      197.20      3.46 o
   0   1   8       31.68       28.94      2.53 o
   1   1   8      525.29      514.34      5.51 o
   2   1   8       14.56       14.86      2.81 o
   3   1   8       12.43       13.61      3.75 o
   4   1   8        8.89        8.49      3.34 o
   5   1   8      338.63      327.56      6.25 o
   6   1   8        2.49        4.66      3.28 o
   7   1   8       52.25       57.41      3.72 o
   8   1   8        2.20        4.58      4.57 o
   9   1   8        0.20        1.10      6.63 o
  10   1   8        5.22        6.16      7.09 o
 -13   2   8       25.86       25.97      5.96 o
 -12   2   8        0.49        1.12      5.25 o
 -11   2   8        5.67        8.35      5.41 o
 -10   2   8       89.32       94.57      6.81 o
  -9   2   8       11.74       16.51      3.92 o
  -8   2   8      174.26      180.68      5.68 o
  -7   2   8       10.26        8.06      3.92 o
  -6   2   8        6.73        4.44      2.74 o
  -5   2   8        0.07        2.68      2.76 o
  -4   2   8        0.02        0.46      2.26 o
  -3   2   8       86.94       87.10      2.70 o
  -2   2   8       10.39        9.62      2.29 o
  -1   2   8      149.51      145.13      3.53 o
   0   2   8      191.06      210.02      4.03 o
   1   2   8       64.01       55.71      3.14 o
   2   2   8      839.67      830.94      6.83 o
   3   2   8      143.37      148.13      4.88 o
   4   2   8       11.26       10.59      3.78 o
   5   2   8        8.89       12.33      3.94 o
   6   2   8       79.42       61.83      4.46 o
   7   2   8        3.52        7.60      3.30 o
   8   2   8        0.26        4.93      4.10 o
   9   2   8        4.15       11.47      6.89 o
 -13   3   8        4.98        9.37      5.82 o
 -12   3   8       18.02       25.98      5.91 o
 -11   3   8       16.13       20.39      5.51 o
 -10   3   8        1.14        4.78      3.92 o
  -9   3   8      113.97      117.76      5.27 o
  -8   3   8       52.80       53.98      4.57 o
  -7   3   8      232.38      221.43      6.13 o
  -6   3   8      191.06      187.78      5.57 o
  -5   3   8       77.97       78.39      4.59 o
  -4   3   8       53.25       50.61      3.27 o
  -3   3   8       14.91       11.59      3.72 o
  -2   3   8       60.81       59.03      3.90 o
  -1   3   8      202.34      200.56      5.19 o
   0   3   8      633.84      630.72      7.04 o
   1   3   8     1317.43     1292.70     11.50 o
   2   3   8      389.49      400.35      5.68 o
   3   3   8       15.98       20.48      3.82 o
   4   3   8       62.10       61.38      4.41 o
   5   3   8       54.95       50.60      4.40 o
   6   3   8        0.64        1.24      3.94 o
   7   3   8      219.71      229.23      6.06 o
   8   3   8        2.01        3.60      4.19 o
   9   3   8       18.82       22.60      4.50 o
 -12   4   8       49.03       49.52      8.51 o
 -11   4   8       41.88       37.08      5.89 o
 -10   4   8       18.54       24.65      4.26 o
  -9   4   8        0.89        5.30      4.14 o
  -8   4   8      102.47      106.34      5.40 o
  -7   4   8        1.62        0.67      4.20 o
  -6   4   8       59.56       51.34      4.63 o
  -5   4   8       57.36       56.06      5.00 o
  -4   4   8        2.25        4.80      4.02 o
  -3   4   8      161.81      156.86      5.48 o
  -2   4   8        7.23        6.15      3.88 o
  -1   4   8        0.28        0.19      3.84 o
   0   4   8      405.68      408.35      6.00 o
   1   4   8       26.63       27.09      3.38 o
   2   4   8        5.05        4.44      4.27 o
   3   4   8       50.40       47.34      4.87 o
   4   4   8      350.68      362.97      7.71 o
   5   4   8       23.85       28.46      4.77 o
   6   4   8        3.11        4.17      4.06 o
   7   4   8      179.90      188.58      5.92 o
   8   4   8       57.89       65.35      4.97 o
   9   4   8        7.80       11.69      4.58 o
 -12   5   8       42.22       48.77      6.55 o
 -11   5   8        0.52        3.48      4.55 o
 -10   5   8       26.86       25.03      4.85 o
  -9   5   8       14.45       12.43      5.75 o
  -8   5   8       35.11       33.70      4.35 o
  -7   5   8      146.38      146.24      5.74 o
  -6   5   8       27.52       27.52      4.46 o
  -5   5   8       18.37       15.59      4.31 o
  -4   5   8        2.47        2.35      4.15 o
  -3   5   8       31.38       31.05      4.58 o
  -2   5   8        1.95        1.78      4.14 o
  -1   5   8        8.85       12.80      3.95 o
   0   5   8        2.35        3.77      3.83 o
   1   5   8        1.48        3.54      3.69 o
   2   5   8      144.01      142.54      6.72 o
   3   5   8       81.52       85.54      5.35 o
   4   5   8       28.54       34.20      4.84 o
   5   5   8       37.65       51.04      5.17 o
   6   5   8       29.09       28.68      5.00 o
   7   5   8       40.10       52.27      5.44 o
   8   5   8      120.72      125.03      5.72 o
 -11   6   8       30.46       26.34      6.44 o
 -10   6   8       50.61       57.42      6.77 o
  -9   6   8       17.61       16.66      6.03 o
  -8   6   8       43.90       47.21      4.87 o
  -7   6   8       15.93       13.79      4.21 o
  -6   6   8      286.91      281.91      6.97 o
  -5   6   8        0.09       -1.90      4.37 o
  -4   6   8       17.84       19.11      4.45 o
  -3   6   8      110.10      101.62      5.27 o
  -2   6   8        7.89        6.73      4.22 o
  -1   6   8       12.20        9.06      4.23 o
   0   6   8        7.06        5.09      3.98 o
   1   6   8       31.30       38.36      6.76 o
   2   6   8       52.29       46.24      6.18 o
   3   6   8       48.62       61.56      7.68 o
   4   6   8        1.54        3.46      4.57 o
   5   6   8      105.11      112.84      5.94 o
   6   6   8       85.25       75.28      5.75 o
   7   6   8       24.55       34.51      5.31 o
 -10   7   8        2.27        5.35      5.78 o
  -9   7   8       30.00       40.17      6.24 o
  -8   7   8        0.95        5.72      5.75 o
  -7   7   8       79.59       84.46      5.37 o
  -6   7   8        1.27        1.72      4.36 o
  -5   7   8        0.12        0.42      4.51 o
  -4   7   8       43.18       36.03      4.90 o
  -3   7   8       37.81       33.44      4.77 o
  -2   7   8        4.55        1.69      4.38 o
  -1   7   8       41.41       44.11      4.73 o
   0   7   8        0.00        2.99      4.15 o
   1   7   8        2.23        2.78      5.60 o
   2   7   8        0.34        3.19      5.35 o
   3   7   8        4.67        6.67      5.47 o
   4   7   8        0.40        0.60      5.41 o
   5   7   8        0.45        3.30      5.61 o
   6   7   8        8.93       11.25      5.91 o
  -9   8   8        0.46        2.15      6.05 o
  -8   8   8        0.92        0.67      5.73 o
  -7   8   8       62.64       68.64      6.79 o
  -6   8   8       22.54       19.31      4.76 o
  -5   8   8        0.53       -0.89      4.50 o
  -4   8   8       39.13       30.13      5.00 o
  -3   8   8       64.85       56.14      5.15 o
  -2   8   8        0.70        3.47      3.35 o
  -1   8   8       47.21       47.72      5.49 o
   0   8   8       12.36       19.68      5.85 o
   1   8   8       38.17       38.67      6.43 o
   2   8   8        4.07        2.32      5.75 o
   3   8   8       31.07       32.08      6.29 o
   4   8   8        8.85       11.50      5.97 o
   5   8   8      100.58       93.14      7.39 o
  -7   9   8       56.62       60.03      7.15 o
  -6   9   8       42.34       45.74      5.38 o
  -5   9   8        9.29        4.71      4.95 o
  -4   9   8        5.02        4.37      4.68 o
  -3   9   8       17.94       19.98      5.04 o
  -2   9   8       37.09       32.25      4.95 o
  -1   9   8        5.68        4.73      4.19 o
   0   9   8       26.58       22.08      4.66 o
   1   9   8        3.70        8.20      4.79 o
   2   9   8       18.07       25.06      5.00 o
   3   9   8       13.92       17.00      5.09 o
  -4  10   8       28.13       33.30      5.49 o
  -3  10   8        6.42        9.33      4.92 o
  -2  10   8        1.99        5.75      4.97 o
  -1  10   8        0.53        1.73      6.23 o
   0  10   8        2.08        6.12      6.45 o
 -12   1   9       40.07       45.29      6.37 o
 -11   1   9       46.27       43.59      6.15 o
 -10   1   9        0.00       -0.98      4.89 o
  -9   1   9        2.24        1.19      4.94 o
  -8   1   9      124.23      125.89      5.12 o
  -7   1   9        4.21        4.06      3.80 o
  -6   1   9       23.56       18.22      3.16 o
  -5   1   9      118.41      109.51      4.00 o
  -4   1   9       21.70       31.42      2.36 o
  -3   1   9       49.26       48.34      2.61 o
  -2   1   9        0.08        0.81      2.39 o
  -1   1   9       50.26       50.74      2.82 o
   0   1   9      368.33      355.49      5.00 o
   1   1   9      221.72      217.96      4.46 o
   2   1   9     1141.33     1111.37     12.69 o
   3   1   9       41.59       46.24      4.25 o
   4   1   9        0.03        3.03      3.93 o
   5   1   9        8.08        8.13      4.08 o
   6   1   9       45.22       50.66      4.12 o
   7   1   9       44.69       47.16      3.99 o
   8   1   9        2.41        5.81      5.00 o
 -12   2   9       24.62       28.81      6.35 o
 -11   2   9        3.12        2.38      5.16 o
 -10   2   9       16.75       15.69      5.71 o
  -9   2   9        1.65        4.56      4.07 o
  -8   2   9      105.89      105.55      5.75 o
  -7   2   9      109.11      112.67      5.22 o
  -6   2   9       71.44       81.83      3.78 o
  -5   2   9      190.21      186.81      4.73 o
  -4   2   9        0.77       -0.96      3.06 o
  -3   2   9       22.56       17.76      2.52 o
  -2   2   9       75.22       66.49      2.92 o
  -1   2   9      173.27      161.73      3.94 o
   0   2   9       54.33       57.56      3.33 o
   1   2   9      775.88      739.84      7.35 o
   2   2   9      446.09      441.22     10.66 o
   3   2   9      125.05      125.66      5.02 o
   4   2   9      194.38      199.52      5.60 o
   5   2   9      236.79      222.70      5.93 o
   6   2   9       75.88       73.58      4.82 o
   7   2   9        9.24        8.59      4.21 o
   8   2   9        0.53        1.79      4.35 o
 -12   3   9       12.02       22.69      6.26 o
 -11   3   9        2.74        4.16      5.42 o
 -10   3   9        0.13        2.86      5.81 o
  -9   3   9        4.32        4.02      3.94 o
  -8   3   9       18.44       25.50      4.28 o
  -7   3   9      164.25      172.07      5.79 o
  -6   3   9        0.24        1.18      4.16 o
  -5   3   9      147.59      144.30      4.33 o
  -4   3   9       40.83       35.74      4.30 o
  -3   3   9       24.83       33.62      3.84 o
  -2   3   9      394.12      386.04      5.63 o
  -1   3   9       27.27       26.39      3.37 o
   0   3   9        2.67        1.91      2.92 o
   1   3   9        3.84        0.73      2.94 o
   2   3   9      170.32      165.82      6.47 o
   3   3   9       10.93       10.34      4.02 o
   4   3   9      104.92      104.64      5.00 o
   5   3   9      111.83      116.75      5.21 o
   6   3   9       16.27       19.71      4.35 o
   7   3   9        3.04        7.11      4.43 o
   8   3   9        2.98        2.43      4.44 o
 -11   4   9       21.55       25.72      6.51 o
 -10   4   9        3.81        5.55      4.27 o
  -9   4   9       14.15       16.69      4.44 o
  -8   4   9       13.85       12.82      4.43 o
  -7   4   9       64.74       72.16      5.13 o
  -6   4   9       52.98       49.64      4.54 o
  -5   4   9        3.03        4.29      5.03 o
  -4   4   9        0.09        0.76      4.07 o
  -3   4   9      129.14      124.45      5.36 o
  -2   4   9      108.00      105.59      5.13 o
  -1   4   9       27.38       18.70      4.06 o
   0   4   9      142.35      142.03      4.59 o
   1   4   9       10.46       12.96      4.54 o
   2   4   9      315.44      314.16      7.29 o
   3   4   9      105.29      113.63      5.83 o
   4   4   9        0.26        2.76      4.08 o
   5   4   9        0.58        1.73      4.11 o
   6   4   9      142.26      153.73      5.76 o
   7   4   9        0.55        5.24      4.40 o
 -11   5   9        5.42        6.40      5.87 o
 -10   5   9       26.55       31.46      7.11 o
  -9   5   9        0.03        2.46      5.50 o
  -8   5   9        1.48        5.40      4.25 o
  -7   5   9        4.03        4.74      4.18 o
  -6   5   9        0.01        3.96      4.10 o
  -5   5   9        4.01        5.34      4.31 o
  -4   5   9        0.00       -0.09      4.17 o
  -3   5   9      168.09      156.12      5.94 o
  -2   5   9      149.10      150.85      5.71 o
  -1   5   9      138.18      147.82      5.60 o
   0   5   9       71.90       71.16      4.70 o
   1   5   9       27.91       30.14      4.78 o
   2   5   9       76.63       72.45      5.33 o
   3   5   9        9.01       13.84      4.77 o
   4   5   9       24.24       30.75      4.93 o
   5   5   9       15.45       21.60      4.97 o
   6   5   9        3.25        5.42      4.45 o
   7   5   9       90.41      105.06      5.57 o
 -10   6   9        8.33       14.52      6.38 o
  -9   6   9        1.39       -0.12      5.89 o
  -8   6   9       14.72       17.08      4.51 o
  -7   6   9        6.45        5.90      4.53 o
  -6   6   9        5.43        7.62      4.49 o
  -5   6   9       46.88       39.96      4.78 o
  -4   6   9        8.27        9.51      4.63 o
  -3   6   9      143.91      141.13      5.91 o
  -2   6   9       16.64       15.12      4.38 o
  -1   6   9        4.69        5.20      4.11 o
   0   6   9       68.74       67.18      6.53 o
   1   6   9        7.63        7.66      5.80 o
   2   6   9        2.98        6.09      5.43 o
   3   6   9        8.65       11.05      5.96 o
   4   6   9       20.36       29.07      5.28 o
   5   6   9       10.45        8.65      4.94 o
   6   6   9       21.06       25.59      5.37 o
  -9   7   9        0.73        0.07      6.09 o
  -8   7   9        0.22       -0.91      5.94 o
  -7   7   9       32.96       34.05      4.94 o
  -6   7   9        5.67        6.51      4.67 o
  -5   7   9       83.06       71.66      5.47 o
  -4   7   9       37.77       42.39      5.20 o
  -3   7   9       14.79       17.80      4.72 o
  -2   7   9       63.09       65.15      5.22 o
  -1   7   9       24.55       32.36      4.68 o
   0   7   9        3.09        1.35      5.64 o
   1   7   9       17.11       26.84      9.06 o
   2   7   9       63.86       75.41      6.87 o
   3   7   9        0.05        2.63      5.94 o
   4   7   9       32.80       35.78      6.28 o
   5   7   9       23.41       25.72      6.54 o
  -7   8   9        0.28        2.08      6.22 o
  -6   8   9       40.81       39.71      5.44 o
  -5   8   9       63.56       73.17      5.83 o
  -4   8   9        3.77        5.64      4.85 o
  -3   8   9        3.60        2.90      4.67 o
  -2   8   9        3.30        6.32      4.77 o
  -1   8   9        5.31        9.87      6.24 o
   0   8   9       16.45       23.62      6.48 o
   1   8   9       25.58       31.44      6.45 o
   2   8   9        0.21        8.84      6.02 o
   3   8   9       29.06       24.23      6.73 o
  -5   9   9        0.48        0.58      5.19 o
  -4   9   9        0.07        3.25      5.12 o
  -3   9   9        1.62       -0.12      4.80 o
  -2   9   9        1.11        6.36      6.31 o
  -1   9   9       43.00       52.87      7.01 o
   0   9   9        5.97        7.10      4.81 o
 -12   0  10       21.82       20.99      8.91 o
 -11   0  10       69.59       75.26     10.19 o
 -10   0  10       43.81       48.22      9.38 o
  -9   0  10       30.31       40.28      8.88 o
  -8   0  10        3.22        1.76      7.51 o
  -7   0  10      110.51      130.47      9.08 o
  -6   0  10      129.36      136.28      6.25 o
  -5   0  10      331.13      315.03      8.82 o
  -4   0  10        0.03        0.01      4.51 o
  -3   0  10      327.17      308.46      6.08 o
  -2   0  10       76.15       76.65      4.43 o
  -1   0  10       55.15       53.94      4.30 o
   0   0  10        6.10        7.83      3.71 o
   1   0  10        4.32        4.03      5.22 o
   2   0  10      308.92      327.68      8.92 o
   3   0  10      308.47      291.99      9.08 o
   4   0  10       29.53       29.83      6.26 o
   5   0  10       30.63       30.37      5.08 o
   6   0  10       89.20       93.89      7.38 o
   7   0  10        9.31       14.39      6.30 o
 -11   1  10       11.30       22.06      5.78 o
 -10   1  10        1.18        5.44      5.33 o
  -9   1  10        0.38       -1.32      5.32 o
  -8   1  10       81.83       79.14      6.61 o
  -7   1  10       60.33       52.66      4.43 o
  -6   1  10        6.82        5.89      3.20 o
  -5   1  10       24.44       25.60      3.48 o
  -4   1  10      143.82      140.37      4.61 o
  -3   1  10        2.60        0.65      2.44 o
  -2   1  10        0.00        0.50      2.56 o
  -1   1  10       39.99       40.92      2.92 o
   0   1  10       32.46       28.04      3.22 o
   1   1  10        6.61        8.41      3.02 o
   2   1  10      138.36      138.71      4.96 o
   3   1  10       21.75       23.45      3.73 o
   4   1  10       84.71       74.54      4.85 o
   5   1  10       21.72       22.50      4.40 o
   6   1  10        2.26        0.28      3.77 o
   7   1  10       22.57       23.32      5.59 o
 -11   2  10       16.22       17.30      5.81 o
 -10   2  10        0.30        0.72      5.39 o
  -9   2  10       24.01       21.96      6.15 o
  -8   2  10        8.19        7.72      4.04 o
  -7   2  10       51.76       51.39      4.92 o
  -6   2  10       67.43       72.42      5.62 o
  -5   2  10        4.93        6.31      3.42 o
  -4   2  10       57.93       55.46      3.77 o
  -3   2  10      138.34      127.20      3.91 o
  -2   2  10      143.67      143.67      3.63 o
  -1   2  10        1.30        0.91      2.83 o
   0   2  10        3.47        4.51      2.95 o
   1   2  10        8.98        6.82      3.80 o
   2   2  10       39.95       44.09      5.34 o
   3   2  10        7.33        6.33      4.07 o
   4   2  10       15.05       19.76      4.24 o
   5   2  10       49.71       54.58      4.78 o
   6   2  10       36.52       39.80      4.66 o
   7   2  10        4.24        6.58      4.61 o
 -11   3  10        4.44       11.71      6.25 o
 -10   3  10        0.02       -1.56      5.41 o
  -9   3  10       26.80       24.73      4.76 o
  -8   3  10        9.45       12.30      4.54 o
  -7   3  10       24.55       30.50      4.63 o
  -6   3  10       23.37       18.38      4.30 o
  -5   3  10      181.37      162.50      5.86 o
  -4   3  10       91.65       75.22      6.19 o
  -3   3  10       71.97       62.71      7.56 o
  -2   3  10       65.72       61.39      3.72 o
  -1   3  10        0.19       -1.77      2.99 o
   0   3  10        8.17        9.10      3.06 o
   1   3  10        0.32       -0.46      3.93 o
   2   3  10      162.74      163.73      5.47 o
   3   3  10       52.23       54.59      4.59 o
   4   3  10        0.55        1.90      4.04 o
   5   3  10        0.65        2.61      4.28 o
   6   3  10        0.04        0.70      4.51 o
 -10   4  10        1.43        4.56      5.66 o
  -9   4  10       13.47       14.11      4.57 o
  -8   4  10        0.86        0.89      4.41 o
  -7   4  10       43.41       48.83      4.91 o
  -6   4  10        8.13        6.39      5.49 o
  -5   4  10      123.69      132.03      5.89 o
  -4   4  10        0.13       -0.55      4.22 o
  -3   4  10       26.21       20.29      4.69 o
  -2   4  10        8.63        5.43      3.49 o
  -1   4  10       98.47       95.49      4.39 o
   0   4  10        7.64        7.58      3.72 o
   1   4  10        0.33        0.49      3.80 o
   2   4  10       70.64       72.87      4.81 o
   3   4  10       64.53       63.60      4.84 o
   4   4  10       13.04       12.77      4.35 o
   5   4  10        1.50        4.05      4.34 o
   6   4  10        6.55        9.77      4.73 o
 -10   5  10        9.77        8.15      5.70 o
  -9   5  10       24.76       23.32      6.16 o
  -8   5  10        1.06        6.32      4.71 o
  -7   5  10       33.28       34.24      5.02 o
  -6   5  10        5.31        4.46      4.53 o
  -5   5  10       48.52       46.64      5.11 o
  -4   5  10       35.94       34.93      4.81 o
  -3   5  10        3.98        9.53      4.51 o
  -2   5  10        0.94        0.68      4.14 o
  -1   5  10      155.81      152.66      5.88 o
   0   5  10       93.00      102.86      7.14 o
   1   5  10       34.07       35.44      4.95 o
   2   5  10      102.94      109.25      5.95 o
   3   5  10       27.04       32.31      4.62 o
   4   5  10        6.05        9.30      4.50 o
   5   5  10       37.56       52.40      5.01 o
  -9   6  10        0.20        6.26      6.09 o
  -8   6  10        0.00        2.85      4.72 o
  -7   6  10       10.03       11.65      4.91 o
  -6   6  10       47.47       56.25      5.31 o
  -5   6  10       43.80       44.03      4.96 o
  -4   6  10        0.60        2.34      4.64 o
  -3   6  10        8.20       13.80      4.56 o
  -2   6  10       81.17       83.02      5.51 o
  -1   6  10        9.27       20.60      6.20 o
   0   6  10      129.56      136.44      7.91 o
   1   6  10       96.59      107.74      7.67 o
   2   6  10       49.95       65.75      7.20 o
   3   6  10       16.37       27.25      6.48 o
   4   6  10       36.26       48.33      5.73 o
  -7   7  10        6.68        6.86      5.06 o
  -6   7  10       10.02       12.15      5.11 o
  -5   7  10        1.04        3.54      4.82 o
  -4   7  10        6.73        5.28      4.85 o
  -3   7  10       11.97       18.64      4.77 o
  -2   7  10       21.30       28.24      4.92 o
  -1   7  10        1.14        3.15      5.92 o
   0   7  10        5.79        6.15      5.83 o
   1   7  10       12.19       24.05      6.23 o
   2   7  10        0.60        8.60      6.29 o
   3   7  10        9.94       14.71      6.65 o
  -5   8  10        0.92        1.78      5.00 o
  -4   8  10        4.02        1.93      5.00 o
  -3   8  10        6.45        9.02      5.10 o
  -2   8  10       29.76       28.47      6.29 o
  -1   8  10        1.30        1.69      6.31 o
   0   8  10       26.82       25.41      6.96 o
 -10   1  11       36.48       48.85      6.65 o
  -9   1  11        1.06        2.51      5.10 o
  -8   1  11        5.17       10.70      5.97 o
  -7   1  11        0.00        0.77      4.15 o
  -6   1  11       12.71       10.99      4.20 o
  -5   1  11       75.64       64.65      3.96 o
  -4   1  11        0.64       -0.12      3.38 o
  -3   1  11       29.63       31.08      3.87 o
  -2   1  11        0.45        1.16      3.14 o
  -1   1  11       56.79       48.16      3.53 o
   0   1  11       12.56       11.66      3.14 o
   1   1  11      102.09      101.60      5.45 o
   2   1  11        0.32        2.81      4.03 o
   3   1  11        1.56        3.49      3.72 o
   4   1  11       64.50       68.30      5.11 o
   5   1  11       43.62       43.87      5.01 o
 -10   2  11        6.75        5.58      5.55 o
  -9   2  11        9.76       13.44      5.91 o
  -8   2  11       19.13       16.17      6.16 o
  -7   2  11        7.56        5.66      4.36 o
  -6   2  11       20.14       23.74      4.40 o
  -5   2  11        4.62        5.38      4.35 o
  -4   2  11       84.13       77.72      4.22 o
  -3   2  11       42.46       31.25      3.84 o
  -2   2  11      457.48      442.27      8.94 o
  -1   2  11        4.19        7.34      3.13 o
   0   2  11       74.21       78.25      4.32 o
   1   2  11        6.83       12.39      4.09 o
   2   2  11       77.48       71.97      4.80 o
   3   2  11       38.13       36.60      4.50 o
   4   2  11       19.94       22.08      4.59 o
   5   2  11       11.32       13.46      4.66 o
  -9   3  11        0.02       -0.87      5.82 o
  -8   3  11       31.84       33.63      4.87 o
  -7   3  11        9.27       10.94      4.54 o
  -6   3  11       29.92       38.65      5.50 o
  -5   3  11        2.10        1.70      4.32 o
  -4   3  11        0.01        1.17      5.14 o
  -3   3  11       81.21       79.22      6.95 o
  -2   3  11        4.57        2.94      4.05 o
  -1   3  11       30.51       31.64      3.43 o
   0   3  11       63.38       62.33      4.41 o
   1   3  11        0.00        3.12      4.03 o
   2   3  11       65.36       64.88      4.83 o
   3   3  11       40.67       39.89      4.84 o
   4   3  11        1.74        4.69      4.49 o
  -9   4  11        3.32        8.68      4.74 o
  -8   4  11        5.82        3.93      4.43 o
  -7   4  11        8.72       11.79      5.87 o
  -6   4  11       76.81       88.29      5.63 o
  -5   4  11      162.05      154.86      6.36 o
  -4   4  11       32.89       29.18      5.03 o
  -3   4  11        6.79        5.35      4.56 o
  -2   4  11       23.70       23.89      4.66 o
  -1   4  11        9.75       12.17      4.65 o
   0   4  11        1.27        3.74      4.00 o
   1   4  11       25.52       26.22      4.31 o
   2   4  11        0.29        0.00      4.25 o
   3   4  11       77.11       73.00      5.14 o
   4   4  11       37.95       44.78      4.95 o
  -8   5  11       40.63       45.57      5.56 o
  -7   5  11      104.33       99.73      6.02 o
  -6   5  11       12.80       13.49      4.99 o
  -5   5  11       24.97       29.05      5.16 o
  -4   5  11       21.18       26.34      5.03 o
  -3   5  11        2.00        5.00      4.68 o
  -2   5  11        1.44        1.60      4.53 o
  -1   5  11        9.75       15.49      4.79 o
   0   5  11        6.15        7.87      4.96 o
   1   5  11        8.16        7.97      5.05 o
   2   5  11       52.36       64.79      5.16 o
   3   5  11       41.82       53.09      5.15 o
  -6   6  11       53.58       64.17      5.66 o
  -5   6  11       11.30       15.39      4.94 o
  -4   6  11        3.00        3.48      4.64 o
  -3   6  11        1.72        0.79      4.69 o
  -2   6  11        5.18       10.54      6.24 o
  -1   6  11       11.14       21.02      6.46 o
   0   6  11        0.01        3.21      6.01 o
   1   6  11        4.99       12.25      6.38 o
  -3   7  11        1.00        6.17      6.28 o
  -2   7  11       10.46       16.87      6.71 o
  -8   0  12       10.48        8.62      7.33 o
  -7   0  12        0.11        0.53      7.04 o
  -6   0  12        1.08       -2.28      7.72 o
  -5   0  12       10.94        9.77      5.12 o
  -4   0  12        0.84        1.06      4.96 o
  -3   0  12       12.40        6.81      5.30 o
  -2   0  12       16.53       16.80      5.43 o
  -1   0  12      219.82      213.68      8.00 o
   0   0  12       12.39       12.76      5.77 o
   1   0  12        7.52        8.06      5.80 o
   2   0  12        2.47        1.78      5.84 o
   3   0  12       10.31        9.76      6.17 o
  -8   1  12        2.04        4.96      5.71 o
  -7   1  12        4.56        3.03      5.71 o
  -6   1  12        5.56        6.66      4.28 o
  -5   1  12        0.32        0.36      3.72 o
  -4   1  12       14.20        9.50      3.73 o
  -3   1  12       13.07       14.27      3.87 o
  -2   1  12        1.32        2.05      3.69 o
  -1   1  12        6.18        8.48      4.30 o
   0   1  12        1.59        2.64      3.71 o
   1   1  12        0.66        2.51      3.94 o
   2   1  12        1.09        2.61      4.09 o
   3   1  12        1.35        2.22      4.34 o
  -8   2  12        7.92        6.83      5.92 o
  -7   2  12       11.42       15.43      4.72 o
  -6   2  12        0.12        0.36      4.35 o
  -5   2  12       22.68       20.94      4.64 o
  -4   2  12        0.00        1.15      3.70 o
  -3   2  12        1.08       -0.46      4.21 o
  -2   2  12        0.11        0.26      4.29 o
  -1   2  12       68.66       71.04      5.30 o
   0   2  12        2.14        1.91      4.54 o
   1   2  12        0.74        3.16      4.15 o
   2   2  12       30.69       30.53      4.76 o
  -7   3  12        0.46       -0.98      4.63 o
  -6   3  12        4.70       13.19      5.06 o
  -5   3  12       47.37       52.06      6.52 o
  -4   3  12        5.75        0.50      5.30 o
  -3   3  12       11.92       12.22      5.56 o
  -2   3  12       55.24       75.11      6.33 o
  -1   3  12       29.48       32.68      5.48 o
   0   3  12       29.80       35.02      4.41 o
   1   3  12       11.01       17.43      4.36 o
   2   3  12        2.10        3.98      4.44 o
  -6   4  12        6.15        7.57      4.91 o
  -5   4  12        5.55        6.42      4.85 o
  -4   4  12       11.23       10.76      4.89 o
  -3   4  12       50.41       57.70      5.41 o
  -2   4  12        0.09        3.28      5.89 o
  -1   4  12       37.23       43.29      6.78 o
   0   4  12        1.55        6.33      5.07 o
   1   4  12       26.62       27.47      4.80 o
  -4   5  12        0.40        2.03      4.90 o
  -3   5  12        9.27       12.95      6.15 o
  -2   5  12        1.27        5.99      6.09 o
  -1   5  12        1.03        9.42      6.63 o
  -4   1  13        5.70        6.03      4.00 o
  -3   1  13       53.30       53.81      4.58 o
  -2   1  13        0.23        1.53      5.73 o
 
